# Supplementary material for: Spatial multiplexed immunofluorescence analysis reveals coordinated cellular networks associated with overall survival in metastatic osteosarcoma
Source: Bone Res. 2024 Sep 27;12:55. doi: 10.1038/s41413-024-00359-z (PMC11436896; doi:10.1038/s41413-024-00359-z)
Supplement: Supplementary file 2 — Supplementary File 1 [file 41413_2024_359_MOESM2_ESM.xlsx]

## Sheet: unsupervised clustering results
Cluster	Cluster Proportion	Cell Count
Epithelial cells	0.131	103977
Undefined	0.121	94247
Tumor cells	0.121	93994
Endothelial cells	0.101	81160
MDSCs	0.086	67163
SMA+ Fibroblasts	0.05	38576
Proliferating cells	0.047	34561
TAMs	0.029	22279
HLA-A+ cells	0.026	19454
Collagen IV+ Fibroblasts	0.027	18723
Mono-Macs	0.025	18356
Monocytes	0.023	16919
CD44+ cells	0.023	15948
Neutrophils	0.017	12179
PD-1+ Memory Helper T cells	0.014	9256
Lymphatic Endothelial cells	0.013	8489
PD-1+ Memory Cytotoxic T cells	0.013	8370
Memory Helper T cells	0.01	6284
PD-L1+ Macrophages	0.01	5560
Helper T cells	0.008	4890
NK cells	0.007	3454
CD21+ B cells	0.006	3287
GZMB+ Cytotoxic T cells	0.006	3031
PDPN+ CD21+ B cells	0.006	2893
PD-1+ Cytotoxic T cells	0.006	2750
Tregs	0.005	2295
Cytotoxic T cells	0.004	1996
CD20+ B cells	0.005	1785
ICOS+ Tregs	0.005	1537
Memory Cytotoxic T cells	0.005	1477
PD-L1+ Mono-Macs	0.004	1318
GZMB+ Memory T Lymphocytes	0.004	1212
PD-L1+ TAMs	0.004	1032
Macrophages	0.004	966
IDO1+ cells	0.004	890
GZMB+ T Lymphocytes	0.003	800
T Lymphocytes	0.003	687
IDO1+ HLA-DR+ cells	0.003	579
IDO1+ CD20+ B cells	0.003	486
PD-1+ ICOS+ Tregs	0.003	423
IDO1+ Macrophages	0.003	315
IDO1+ Monocytes	0.003	301
PD-1+ IDO1+ cells	0.003	290
PD-1+ Helper T cells	0.003	248
PD-1+ Tregs	0.003	235
	1	714672
