# Supplementary material for: Spatial multiplexed immunofluorescence analysis reveals coordinated cellular networks associated with overall survival in metastatic osteosarcoma
Source: Bone Res. 2024 Sep 27;12:55. doi: 10.1038/s41413-024-00359-z (PMC11436896; doi:10.1038/s41413-024-00359-z)
Supplement: Supplementary file 3 — Supplementary File 2 [file 41413_2024_359_MOESM3_ESM.xlsx]

## Sheet: naïve v neo
feature	p_value	mean_difference
CD20+ B cells	0.257378	-0.0874508
CD21+ B cells	0.22982	0.126571
CD44+ cells	0.385817	0.088153
Collagen IV+ Fibroblasts	0.497471	0.0588252
Cytotoxic T cells	0.770063	0.0342818
Endothelial cells	0.23627	0.137052
Epithelial cells	0.210388	0.150901
GZMB+ Cytotoxic T cells	0.540567	-0.0588212
GZMB+ Memory T Lymphocytes	0.18817	-0.106333
GZMB+ T Lymphocytes	0.23069	0.0978374
HLA-A+ cells	0.34616	0.0831642
Helper T cells	0.737516	0.0380299
ICOS+ Tregs	0.811047	-0.0263853
IDO1+ CD20+ B cells	0.355562	-0.0735867
IDO1+ HLA-DR+ cells	0.130906	-0.135656
IDO1+ Macrophages	0.310162	0.0869285
IDO1+ Monocytes	0.759424	0.0254801
IDO1+ cells	0.0930535	-0.166649
Lymphatic Endothelial cells	0.0904639	0.141817
MDSCs	0.537371	-0.053299
Macrophages	0.39878	0.073633
Memory Cytotoxic T cells	0.414517	-0.0823092
Memory Helper T cells	0.686477	-0.0432874
Mono-Macs	0.20027	-0.137035
Monocytes	0.928467	-0.00954347
NK cells	0.870218	0.0162408
Neutrophils	0.531805	0.0648607
PD-1+ Cytotoxic T cells	0.20568	-0.0984318
PD-1+ Helper T cells	0.0988541	-0.19956
PD-1+ ICOS+ Tregs	0.412662	-0.0718893
PD-1+ IDO1+ cells	0.295165	0.0836572
PD-1+ Memory Cytotoxic T cells	0.114685	-0.123214
PD-1+ Memory Helper T cells	0.264109	-0.1153
PD-1+ Tregs	0.0629596	-0.212597
PD-L1+ Macrophages	0.708569	0.0353141
PD-L1+ Mono-Macs	0.379832	-0.0717587
PD-L1+ TAMs	0.35048	-0.0759288
PDPN+ CD21+ B cells	0.259466	0.108301
Proliferating cells	0.746448	-0.0385675
SMA+ Fibroblasts	0.246518	-0.126982
T Lymphocytes	0.451332	0.0668522
TAMs	0.76263	-0.0363216
Tregs	0.242947	-0.121912
Tumor cells	0.753353	0.0367672
Undefined	0.00423523	-0.325997
