# Supplementary material for: Spatial multiplexed immunofluorescence analysis reveals coordinated cellular networks associated with overall survival in metastatic osteosarcoma
Source: Bone Res. 2024 Sep 27;12:55. doi: 10.1038/s41413-024-00359-z (PMC11436896; doi:10.1038/s41413-024-00359-z)
Supplement: Supplementary file 4 — Supplementary File 3 [file 41413_2024_359_MOESM4_ESM.xlsx]

## Sheet: 5-year deceased v survivor
feature	p_value	mean_difference
PD-1+ Memory Helper T cells	0.0197406	-0.204482
Memory Helper T cells	0.0234162	-0.204827
IDO1+ cells	0.0283013	-0.168652
PD-L1+ Macrophages	0.0292	-0.153741
MDSCs	0.0381847	-0.149117
IDO1+ HLA-DR+ cells	0.0426379	-0.169959
HLA-A+ cells	0.0787205	-0.113932
GZMB+ Cytotoxic T cells	0.0803255	-0.18573
PD-L1+ Mono-Macs	0.0817387	-0.106267
PD-1+ Memory Cytotoxic T cells	0.082116	-0.0997095
PDPN+ CD21+ B cells	0.0835761	0.266535
GZMB+ Memory T Lymphocytes	0.0884416	-0.108771
PD-1+ Cytotoxic T cells	0.0988912	-0.0930986
Helper T cells	0.105432	-0.166722
CD21+ B cells	0.109192	0.273564
Memory Cytotoxic T cells	0.123275	-0.14146
Epithelial cells	0.123439	-0.197217
PD-L1+ TAMs	0.133636	-0.0888125
PD-1+ Helper T cells	0.140068	-0.160134
Lymphatic Endothelial cells	0.156778	0.163642
Tumor cells	0.159101	0.199058
ICOS+ Tregs	0.170123	-0.139396
NK cells	0.176416	0.130171
CD44+ cells	0.182851	0.220035
Collagen IV+ Fibroblasts	0.242325	0.097821
Proliferating cells	0.268907	0.129618
IDO1+ CD20+ B cells	0.281316	-0.0613778
IDO1+ Macrophages	0.286465	-0.0822846
PD-1+ IDO1+ cells	0.286578	-0.0608758
IDO1+ Monocytes	0.291473	-0.0807987
TAMs	0.313966	-0.11853
Undefined	0.314711	0.14558
Tregs	0.369651	-0.0813373
CD20+ B cells	0.400115	0.105106
PD-1+ ICOS+ Tregs	0.432583	-0.0658866
Endothelial cells	0.44517	-0.0975677
Monocytes	0.486336	-0.0750097
Cytotoxic T cells	0.528608	-0.078865
SMA+ Fibroblasts	0.569219	0.0637249
Macrophages	0.591013	0.0660915
GZMB+ T Lymphocytes	0.68844	0.0512638
Mono-Macs	0.742659	0.0421069
T Lymphocytes	0.861596	0.0223591
Neutrophils	0.871513	-0.0182938
PD-1+ Tregs	0.964433	0.00569564
