# Supplementary material for: Spatial multiplexed immunofluorescence analysis reveals coordinated cellular networks associated with overall survival in metastatic osteosarcoma
Source: Bone Res. 2024 Sep 27;12:55. doi: 10.1038/s41413-024-00359-z (PMC11436896; doi:10.1038/s41413-024-00359-z)
Supplement: Supplementary file 5 — Supplementary File 4 [file 41413_2024_359_MOESM5_ESM.xlsx]

## Sheet: 5-year dec neo v survivor neo
feature	p_value	mean_difference
IDO1+ HLA-DR+ cells	0.0005255	-0.552826
PD-1+ Tregs	0.0227921	-0.337308
PD-1+ Memory Helper T cells	0.0328173	-0.340859
PD-L1+ Mono-Macs	0.0635084	-0.236772
PD-1+ Cytotoxic T cells	0.0875908	-0.241318
Tregs	0.0957425	-0.246209
PD-L1+ Macrophages	0.150283	-0.170742
IDO1+ Macrophages	0.158256	-0.197448
PD-1+ Memory Cytotoxic T cells	0.160568	-0.182894
HLA-A+ cells	0.162067	-0.18206
CD21+ B cells	0.170494	0.487819
PDPN+ CD21+ B cells	0.174801	0.436882
PD-1+ Helper T cells	0.174896	-0.173691
CD44+ cells	0.193393	0.458319
MDSCs	0.197503	-0.251519
Mono-Macs	0.212981	-0.235359
Collagen IV+ Fibroblasts	0.236859	0.16871
Lymphatic Endothelial cells	0.265965	0.268649
Neutrophils	0.28505	0.194116
PD-1+ IDO1+ cells	0.297615	-0.122439
Memory Helper T cells	0.374019	-0.124876
GZMB+ T Lymphocytes	0.428639	0.212393
IDO1+ CD20+ B cells	0.431293	-0.101389
SMA+ Fibroblasts	0.453521	-0.0888549
CD20+ B cells	0.472856	-0.153131
IDO1+ cells	0.491598	-0.150003
Helper T cells	0.493583	-0.124081
Tumor cells	0.513748	-0.143077
PD-1+ ICOS+ Tregs	0.533449	-0.162817
GZMB+ Memory T Lymphocytes	0.550287	0.176759
Endothelial cells	0.569096	-0.136332
Proliferating cells	0.577184	0.137607
Macrophages	0.599736	0.133195
PD-L1+ TAMs	0.617473	-0.0765306
IDO1+ Monocytes	0.624372	-0.0678407
Monocytes	0.644299	-0.125199
ICOS+ Tregs	0.665063	-0.0815167
NK cells	0.708819	0.0578088
Epithelial cells	0.714194	-0.0823848
TAMs	0.741644	0.0866784
Cytotoxic T cells	0.833739	-0.0472704
Undefined	0.834097	0.0430453
T Lymphocytes	0.897087	-0.0337871
GZMB+ Cytotoxic T cells	0.934624	0.0206968
Memory Cytotoxic T cells	0.964159	-0.0111374
