# Supplementary material for: Spatial multiplexed immunofluorescence analysis reveals coordinated cellular networks associated with overall survival in metastatic osteosarcoma
Source: Bone Res. 2024 Sep 27;12:55. doi: 10.1038/s41413-024-00359-z (PMC11436896; doi:10.1038/s41413-024-00359-z)
Supplement: Supplementary file 6 — Supplementary File 5 [file 41413_2024_359_MOESM6_ESM.xlsx]

## Sheet: 5-year deceased v survivor
feature	p_value	mean_difference
HLA-A+ cells : IDO1+ Macrophages	0.00164675	-0.319927
Endothelial cells : IDO1+ HLA-DR+ cells	0.00182391	-0.293173
Lymphatic Endothelial cells : IDO1+ HLA-DR+ cells	0.00192934	-0.242031
HLA-A+ cells : Memory Helper T cells	0.00261537	-0.227011
PD-1+ Memory Helper T cells : Tumor cells	0.00305693	-0.238531
Undefined : Memory Helper T cells	0.00363697	-0.270828
PD-L1+ Macrophages : TAMs	0.00394074	-0.276742
HLA-A+ cells : Helper T cells	0.00398276	-0.28447
Proliferating cells : IDO1+ HLA-DR+ cells	0.00433322	-0.243561
SMA+ Fibroblasts : IDO1+ Macrophages	0.004492	-0.240361
HLA-A+ cells : GZMB+ Cytotoxic T cells	0.00544226	-0.263431
Helper T cells : IDO1+ cells	0.00614211	-0.282694
PD-1+ Cytotoxic T cells : ICOS+ Tregs	0.00720701	-0.196549
Endothelial cells : Proliferating cells	0.00759521	-0.247055
NK cells : Memory Helper T cells	0.00864247	-0.197509
HLA-A+ cells : GZMB+ Memory T Lymphocytes	0.0092456	-0.168888
Memory Helper T cells : IDO1+ cells	0.00965651	-0.226804
PD-1+ Cytotoxic T cells : Memory Helper T cells	0.00994761	-0.167337
PD-1+ Cytotoxic T cells : GZMB+ Cytotoxic T cells	0.0102798	-0.260897
Undefined : GZMB+ Cytotoxic T cells	0.0108821	-0.326387
PD-1+ Memory Cytotoxic T cells : Tumor cells	0.0124752	-0.156346
PD-1+ Cytotoxic T cells : Cytotoxic T cells	0.0127135	-0.203705
GZMB+ Cytotoxic T cells : Tumor cells	0.0137372	-0.224352
Lymphatic Endothelial cells : PD-1+ Helper T cells	0.0143429	-0.206111
MDSCs : IDO1+ HLA-DR+ cells	0.0144431	-0.273015
IDO1+ HLA-DR+ cells : Tumor cells	0.0146417	-0.250696
PD-1+ Cytotoxic T cells : IDO1+ Monocytes	0.0148619	-0.255357
HLA-A+ cells : IDO1+ HLA-DR+ cells	0.015317	-0.184057
HLA-A+ cells : IDO1+ cells	0.0156501	-0.226763
Epithelial cells : PD-1+ Helper T cells	0.0168942	-0.156
MDSCs : PD-1+ Cytotoxic T cells	0.0182347	-0.148586
PDPN+ CD21+ B cells : Tumor cells	0.0185666	0.397562
Memory Helper T cells : Tumor cells	0.0188245	-0.212739
GZMB+ Memory T Lymphocytes : IDO1+ cells	0.0188679	-0.19165
GZMB+ Cytotoxic T cells : IDO1+ HLA-DR+ cells	0.0194503	-0.152697
HLA-A+ cells : Memory Cytotoxic T cells	0.0208049	-0.188174
PD-L1+ Mono-Macs : TAMs	0.0215989	-0.146388
Endothelial cells : Undefined	0.02176	-0.22261
PD-L1+ Macrophages : GZMB+ Memory T Lymphocytes	0.0217956	-0.203293
PD-1+ Memory Cytotoxic T cells : Undefined	0.0218447	-0.140345
PD-L1+ Mono-Macs : PD-L1+ Macrophages	0.0219198	-0.194045
PD-1+ Cytotoxic T cells : Monocytes	0.0222932	-0.231664
Proliferating cells : NK cells	0.0232024	0.317627
PD-1+ Memory Helper T cells : Undefined	0.0235111	-0.218427
Collagen IV+ Fibroblasts : IDO1+ HLA-DR+ cells	0.0240064	-0.146256
MDSCs : HLA-A+ cells	0.0245025	-0.152007
PD-1+ Memory Cytotoxic T cells : Proliferating cells	0.0251669	-0.146616
PD-1+ Memory Helper T cells : Neutrophils	0.0251699	-0.163131
SMA+ Fibroblasts : GZMB+ Memory T Lymphocytes	0.0252267	-0.165356
ICOS+ Tregs : IDO1+ cells	0.0253969	-0.152872
PD-1+ Memory Helper T cells : Proliferating cells	0.0268443	-0.187072
Lymphatic Endothelial cells : Memory Helper T cells	0.0270656	-0.19892
PD-1+ Memory Helper T cells : CD44+ cells	0.0274912	-0.16678
PD-L1+ TAMs : Memory Helper T cells	0.0275087	-0.177798
IDO1+ Macrophages : IDO1+ cells	0.0276848	-0.201629
PD-1+ Cytotoxic T cells : SMA+ Fibroblasts	0.0278195	-0.140841
PD-1+ Memory Helper T cells : HLA-A+ cells	0.0282624	-0.134716
PD-1+ Cytotoxic T cells : Memory Cytotoxic T cells	0.0282725	-0.171324
PD-1+ Cytotoxic T cells : IDO1+ Macrophages	0.0286749	-0.205982
PD-1+ Cytotoxic T cells : IDO1+ cells	0.0287803	-0.180787
Endothelial cells : Tumor cells	0.0287805	-0.209303
PD-L1+ Mono-Macs : ICOS+ Tregs	0.0301987	-0.150968
MDSCs : PD-1+ Helper T cells	0.0302713	-0.145195
IDO1+ Macrophages : Tregs	0.0303066	-0.176553
CD21+ B cells : Mono-Macs	0.0306687	0.323627
HLA-A+ cells : PD-L1+ Macrophages	0.0311785	-0.128705
Epithelial cells : Epithelial cells	0.0312079	-0.245281
Memory Cytotoxic T cells : NK cells	0.0313469	-0.138272
CD20+ B cells : IDO1+ Macrophages	0.0324139	-0.165594
ICOS+ Tregs : IDO1+ HLA-DR+ cells	0.0324173	-0.185861
PD-L1+ Macrophages : PD-L1+ Macrophages	0.0325425	-0.178931
CD20+ B cells : ICOS+ Tregs	0.0336866	-0.180971
Proliferating cells : PD-1+ Helper T cells	0.0348249	-0.192187
IDO1+ cells : IDO1+ cells	0.0357234	-0.140221
Epithelial cells : PD-L1+ Macrophages	0.0357719	-0.173639
T Lymphocytes : IDO1+ cells	0.0357802	-0.185708
HLA-A+ cells : Tregs	0.0362555	-0.169185
GZMB+ Memory T Lymphocytes : Tumor cells	0.0367564	-0.127809
Undefined : PD-L1+ Macrophages	0.0368377	-0.159919
Undefined : PDPN+ CD21+ B cells	0.0372027	0.307815
PD-1+ Memory Helper T cells : MDSCs	0.0373265	-0.215053
PD-1+ Memory Cytotoxic T cells : Monocytes	0.0376158	-0.180402
PD-1+ Memory Helper T cells : Macrophages	0.0384585	-0.178719
PD-L1+ Macrophages : NK cells	0.0394246	-0.143852
IDO1+ HLA-DR+ cells : IDO1+ HLA-DR+ cells	0.0395703	-0.236247
CD21+ B cells : Tumor cells	0.0396571	0.320989
Proliferating cells : Tumor cells	0.0397901	0.283546
Neutrophils : IDO1+ HLA-DR+ cells	0.0403491	-0.155439
Proliferating cells : GZMB+ Cytotoxic T cells	0.0405618	-0.163498
MDSCs : PD-1+ Memory Cytotoxic T cells	0.0412841	-0.13594
Endothelial cells : PD-1+ Cytotoxic T cells	0.0418096	-0.120224
PD-1+ Cytotoxic T cells : T Lymphocytes	0.0425236	-0.216091
Lymphatic Endothelial cells : Tumor cells	0.0430052	0.30128
PD-1+ Cytotoxic T cells : Undefined	0.0431426	-0.117113
PD-1+ Memory Cytotoxic T cells : ICOS+ Tregs	0.04326	-0.147483
HLA-A+ cells : TAMs	0.0437713	-0.184085
Epithelial cells : IDO1+ HLA-DR+ cells	0.0438942	-0.157472
PD-1+ Memory Cytotoxic T cells : Memory Helper T cells	0.0441023	-0.140029
IDO1+ cells : Macrophages	0.0453604	-0.175887
Cytotoxic T cells : PD-L1+ TAMs	0.0455032	-0.178413
Epithelial cells : PD-L1+ Mono-Macs	0.0458679	-0.186467
Helper T cells : Tumor cells	0.0461877	-0.149421
HLA-A+ cells : T Lymphocytes	0.0465754	-0.161116
CD44+ cells : Memory Cytotoxic T cells	0.0472605	-0.128671
PD-1+ Memory Cytotoxic T cells : IDO1+ cells	0.0475672	-0.14675
Tregs : IDO1+ cells	0.0478218	-0.147905
Lymphatic Endothelial cells : IDO1+ cells	0.0484622	-0.156619
HLA-A+ cells : ICOS+ Tregs	0.0492016	-0.156554
PD-1+ Memory Cytotoxic T cells : IDO1+ Monocytes	0.0496809	-0.138477
Endothelial cells : PD-1+ Memory Helper T cells	0.0499164	-0.244419
PD-L1+ Macrophages : IDO1+ cells	0.0501335	-0.140653
Collagen IV+ Fibroblasts : HLA-A+ cells	0.0502785	-0.121809
NK cells : ICOS+ Tregs	0.050726	-0.146738
PD-1+ IDO1+ cells : Monocytes	0.0508479	-0.157658
Epithelial cells : PD-1+ Memory Helper T cells	0.0516024	-0.239148
Undefined : Tumor cells	0.0516499	0.274795
CD21+ B cells : Monocytes	0.0516866	0.327778
Mono-Macs : TAMs	0.0517632	-0.168397
MDSCs : IDO1+ cells	0.0522519	-0.1181
PD-L1+ Mono-Macs : GZMB+ T Lymphocytes	0.0523689	-0.169673
PD-1+ Cytotoxic T cells : Macrophages	0.0524501	-0.116886
PD-1+ Memory Helper T cells : SMA+ Fibroblasts	0.0528619	-0.135335
Proliferating cells : Memory Cytotoxic T cells	0.0534354	-0.133297
Endothelial cells : HLA-A+ cells	0.0554939	-0.141483
NK cells : IDO1+ HLA-DR+ cells	0.0555193	-0.145284
PD-1+ Memory Helper T cells : TAMs	0.055636	-0.117575
PD-1+ Helper T cells : Monocytes	0.0559215	-0.141698
IDO1+ cells : Monocytes	0.0562944	-0.137407
ICOS+ Tregs : ICOS+ Tregs	0.0573137	-0.140642
Proliferating cells : Undefined	0.0574872	0.270051
T Lymphocytes : IDO1+ Macrophages	0.0576963	-0.156339
Neutrophils : PD-L1+ Mono-Macs	0.0582684	-0.149353
PD-L1+ Macrophages : IDO1+ Monocytes	0.0588356	-0.123696
PD-1+ Memory Cytotoxic T cells : PD-L1+ TAMs	0.0592792	-0.121632
IDO1+ Macrophages : Monocytes	0.0593272	-0.139875
Helper T cells : IDO1+ Macrophages	0.0599033	-0.149809
PDPN+ CD21+ B cells : Monocytes	0.0603037	0.243633
PD-L1+ TAMs : Tumor cells	0.0604509	-0.133281
Memory Cytotoxic T cells : Monocytes	0.0614851	-0.152918
PD-1+ Cytotoxic T cells : Tumor cells	0.0617547	-0.108624
TAMs : Tregs	0.0623949	-0.118801
Epithelial cells : PDPN+ CD21+ B cells	0.0635502	0.271957
PD-L1+ Mono-Macs : PD-L1+ TAMs	0.0639781	-0.145287
MDSCs : Helper T cells	0.0640401	-0.180924
PD-L1+ Macrophages : ICOS+ Tregs	0.0647026	-0.161211
Collagen IV+ Fibroblasts : SMA+ Fibroblasts	0.0647099	0.267641
Tregs : IDO1+ HLA-DR+ cells	0.065539	-0.150315
PD-1+ Memory Helper T cells : IDO1+ Macrophages	0.0656304	-0.137737
PD-1+ Cytotoxic T cells : Proliferating cells	0.0660584	-0.108456
Epithelial cells : Tregs	0.0661707	-0.174321
Proliferating cells : Proliferating cells	0.0664416	0.264924
GZMB+ Cytotoxic T cells : PD-1+ Tregs	0.0669361	-0.165836
Proliferating cells : Helper T cells	0.0671857	-0.138118
PD-L1+ Mono-Macs : IDO1+ HLA-DR+ cells	0.0673343	-0.119762
Neutrophils : PD-1+ Cytotoxic T cells	0.0677622	-0.106297
Epithelial cells : PD-1+ Memory Cytotoxic T cells	0.0678726	-0.105496
MDSCs : TAMs	0.0684249	-0.168331
Collagen IV+ Fibroblasts : PD-1+ Memory Helper T cells	0.0687679	-0.150258
Lymphatic Endothelial cells : Undefined	0.06879	0.21781
Proliferating cells : Tregs	0.0694857	-0.122027
MDSCs : PD-L1+ TAMs	0.0713226	-0.147443
SMA+ Fibroblasts : Macrophages	0.0714111	0.309408
Undefined : Memory Cytotoxic T cells	0.0714472	-0.138051
Lymphatic Endothelial cells : HLA-A+ cells	0.0715104	-0.139338
NK cells : IDO1+ cells	0.0715336	-0.123671
Cytotoxic T cells : IDO1+ Monocytes	0.0717956	-0.139271
PD-1+ Memory Helper T cells : PD-L1+ TAMs	0.0722373	-0.114626
CD21+ B cells : NK cells	0.0729511	0.287871
PDPN+ CD21+ B cells : NK cells	0.0730805	0.26083
PD-L1+ TAMs : IDO1+ cells	0.0742044	-0.135685
Endothelial cells : GZMB+ Memory T Lymphocytes	0.074961	-0.190211
Proliferating cells : PD-L1+ Macrophages	0.076898	-0.181605
CD21+ B cells : Undefined	0.0769636	0.272196
PD-L1+ TAMs : GZMB+ Memory T Lymphocytes	0.0772694	-0.115131
HLA-A+ cells : Cytotoxic T cells	0.0778591	-0.118782
CD44+ cells : Tumor cells	0.080218	0.293635
PD-L1+ Mono-Macs : Macrophages	0.0813595	-0.117699
Collagen IV+ Fibroblasts : Cytotoxic T cells	0.0817046	-0.142257
MDSCs : Memory Helper T cells	0.0823109	-0.171187
Lymphatic Endothelial cells : PD-L1+ TAMs	0.0832346	-0.114591
PD-1+ Memory Helper T cells : NK cells	0.0842814	-0.0991789
Cytotoxic T cells : NK cells	0.0848321	-0.182043
Lymphatic Endothelial cells : PD-1+ Memory Cytotoxic T cells	0.0854207	-0.155878
Memory Helper T cells : Memory Helper T cells	0.0867776	-0.142881
MDSCs : MDSCs	0.0875847	-0.101377
IDO1+ cells : IDO1+ Monocytes	0.0876772	-0.116168
HLA-A+ cells : PD-L1+ TAMs	0.0880746	-0.101696
IDO1+ CD20+ B cells : PD-L1+ Macrophages	0.0886115	-0.132124
Proliferating cells : PD-1+ Tregs	0.0891761	-0.111126
HLA-A+ cells : IDO1+ Monocytes	0.0907656	-0.160569
TAMs : Monocytes	0.091214	-0.146296
CD44+ cells : PD-1+ ICOS+ Tregs	0.0913145	-0.112735
Proliferating cells : Cytotoxic T cells	0.0918818	-0.128151
Undefined : IDO1+ HLA-DR+ cells	0.0919695	-0.190967
PD-1+ Tregs : IDO1+ cells	0.0929833	-0.136745
PD-L1+ Mono-Macs : Tumor cells	0.0930392	-0.123963
PD-1+ Memory Cytotoxic T cells : IDO1+ Macrophages	0.0935205	-0.129353
Memory Cytotoxic T cells : PD-1+ Helper T cells	0.0944785	-0.132881
PD-L1+ Mono-Macs : IDO1+ cells	0.0947955	-0.121829
Memory Helper T cells : Helper T cells	0.0950138	-0.133908
HLA-A+ cells : Undefined	0.095289	-0.124504
T Lymphocytes : IDO1+ HLA-DR+ cells	0.0953951	-0.120471
CD20+ B cells : HLA-A+ cells	0.0954054	-0.114967
Endothelial cells : MDSCs	0.0962792	-0.156212
Undefined : IDO1+ cells	0.0973401	-0.132972
PD-1+ Memory Helper T cells : Helper T cells	0.0973823	-0.125633
Proliferating cells : PDPN+ CD21+ B cells	0.0976897	0.259279
CD44+ cells : IDO1+ HLA-DR+ cells	0.0982077	-0.133359
Memory Cytotoxic T cells : Tumor cells	0.0983204	-0.128652
Lymphatic Endothelial cells : PD-1+ Cytotoxic T cells	0.0985405	-0.181868
PD-1+ Cytotoxic T cells : PD-L1+ TAMs	0.0987025	-0.132412
Undefined : Cytotoxic T cells	0.0988147	-0.153577
Lymphatic Endothelial cells : GZMB+ Cytotoxic T cells	0.0989573	-0.181815
PD-L1+ Macrophages : PD-L1+ TAMs	0.0992543	-0.0949992
TAMs : ICOS+ Tregs	0.100276	-0.124173
Collagen IV+ Fibroblasts : Memory Helper T cells	0.100656	-0.167946
Epithelial cells : Undefined	0.10067	-0.175779
Undefined : Helper T cells	0.101382	-0.175626
PD-1+ Memory Helper T cells : PD-1+ Cytotoxic T cells	0.101616	-0.0967572
PD-1+ Memory Helper T cells : PD-L1+ Macrophages	0.101995	-0.132523
Collagen IV+ Fibroblasts : GZMB+ Memory T Lymphocytes	0.102	-0.10377
Lymphatic Endothelial cells : Helper T cells	0.102842	-0.183384
PD-1+ Memory Cytotoxic T cells : GZMB+ Cytotoxic T cells	0.103689	-0.161584
GZMB+ Cytotoxic T cells : Monocytes	0.103776	-0.137989
Epithelial cells : PD-1+ ICOS+ Tregs	0.104377	-0.137852
HLA-A+ cells : Tumor cells	0.104854	-0.12673
MDSCs : GZMB+ Cytotoxic T cells	0.105182	-0.193858
IDO1+ Macrophages : PD-1+ IDO1+ cells	0.105858	-0.121134
Collagen IV+ Fibroblasts : PDPN+ CD21+ B cells	0.107058	0.220555
Epithelial cells : PD-1+ Tregs	0.107071	-0.147248
PD-L1+ Mono-Macs : PD-1+ ICOS+ Tregs	0.107684	-0.101797
Cytotoxic T cells : Tumor cells	0.107743	-0.148711
Proliferating cells : GZMB+ Memory T Lymphocytes	0.107797	-0.113963
PDPN+ CD21+ B cells : SMA+ Fibroblasts	0.108224	0.26594
Lymphatic Endothelial cells : PD-L1+ Macrophages	0.10841	-0.115133
PD-L1+ Macrophages : GZMB+ Cytotoxic T cells	0.108909	-0.0914412
Lymphatic Endothelial cells : Proliferating cells	0.109703	0.222326
GZMB+ Cytotoxic T cells : GZMB+ Cytotoxic T cells	0.109912	-0.1829
PD-1+ ICOS+ Tregs : IDO1+ cells	0.110534	-0.0981073
NK cells : PD-1+ ICOS+ Tregs	0.111218	-0.12427
Tumor cells : Tumor cells	0.112006	0.249034
PDPN+ CD21+ B cells : Macrophages	0.113455	0.221345
Collagen IV+ Fibroblasts : IDO1+ cells	0.113466	-0.11523
ICOS+ Tregs : Tumor cells	0.114245	-0.159309
Cytotoxic T cells : PD-1+ Helper T cells	0.114451	-0.100271
PD-1+ Helper T cells : PD-1+ ICOS+ Tregs	0.114571	-0.114703
Proliferating cells : TAMs	0.114595	-0.123013
CD20+ B cells : GZMB+ T Lymphocytes	0.114805	0.256322
Mono-Macs : SMA+ Fibroblasts	0.116372	0.245186
Undefined : NK cells	0.116386	0.200074
Undefined : PD-L1+ Mono-Macs	0.116394	-0.111634
IDO1+ CD20+ B cells : CD44+ cells	0.116504	-0.121419
HLA-A+ cells : Monocytes	0.117272	-0.103038
GZMB+ Cytotoxic T cells : IDO1+ cells	0.117373	-0.126344
PD-L1+ Mono-Macs : Memory Cytotoxic T cells	0.117946	-0.119935
PD-1+ Cytotoxic T cells : PD-L1+ Macrophages	0.118218	-0.0925106
PD-1+ Memory Cytotoxic T cells : PD-L1+ Macrophages	0.118661	-0.0897293
Neutrophils : PD-1+ Memory Cytotoxic T cells	0.118713	-0.0970965
Mono-Macs : NK cells	0.119376	-0.103052
PD-L1+ Macrophages : Memory Helper T cells	0.119548	-0.1283
Memory Cytotoxic T cells : IDO1+ Monocytes	0.119679	-0.102774
PD-1+ Cytotoxic T cells : PD-1+ Helper T cells	0.120957	-0.120367
MDSCs : GZMB+ Memory T Lymphocytes	0.120988	-0.109337
PD-1+ Memory Helper T cells : PD-1+ Memory Cytotoxic T cells	0.121276	-0.0940966
PD-1+ Memory Cytotoxic T cells : CD44+ cells	0.12206	-0.0967616
Proliferating cells : Memory Helper T cells	0.122358	-0.111171
TAMs : PD-L1+ TAMs	0.122916	-0.0939663
PDPN+ CD21+ B cells : PD-L1+ TAMs	0.12301	-0.0995693
GZMB+ Cytotoxic T cells : ICOS+ Tregs	0.123028	-0.110704
TAMs : PD-1+ ICOS+ Tregs	0.123566	-0.10077
HLA-A+ cells : PD-1+ Cytotoxic T cells	0.123592	-0.0874112
PD-1+ Memory Helper T cells : GZMB+ Memory T Lymphocytes	0.123886	-0.178958
NK cells : Tregs	0.124644	-0.178461
Lymphatic Endothelial cells : PD-1+ ICOS+ Tregs	0.127152	-0.108933
ICOS+ Tregs : PD-1+ ICOS+ Tregs	0.127359	-0.118571
PD-1+ Memory Helper T cells : IDO1+ cells	0.128074	-0.104055
CD20+ B cells : CD44+ cells	0.128431	0.234285
PDPN+ CD21+ B cells : Mono-Macs	0.128852	0.198555
CD21+ B cells : Proliferating cells	0.130255	0.219124
PD-L1+ Macrophages : Macrophages	0.130694	-0.089511
PD-L1+ TAMs : ICOS+ Tregs	0.130953	-0.0947357
IDO1+ Monocytes : Macrophages	0.130978	-0.0945114
PD-1+ Memory Cytotoxic T cells : HLA-A+ cells	0.131248	-0.0860535
Lymphatic Endothelial cells : IDO1+ CD20+ B cells	0.131701	-0.107282
PD-L1+ TAMs : Tregs	0.132022	-0.115784
Memory Cytotoxic T cells : GZMB+ Cytotoxic T cells	0.132062	-0.0993135
SMA+ Fibroblasts : PD-L1+ TAMs	0.132287	-0.121371
PD-L1+ Mono-Macs : PD-L1+ Mono-Macs	0.132925	-0.0910518
HLA-A+ cells : Mono-Macs	0.133122	-0.148216
CD20+ B cells : Tumor cells	0.135889	0.209963
Epithelial cells : PD-1+ Cytotoxic T cells	0.136136	-0.0843125
MDSCs : PD-1+ IDO1+ cells	0.136575	-0.110491
Memory Helper T cells : IDO1+ Macrophages	0.137991	-0.146514
PD-1+ Memory Helper T cells : PD-1+ IDO1+ cells	0.140454	-0.0888025
CD44+ cells : Tregs	0.140847	-0.115555
Epithelial cells : Memory Helper T cells	0.141405	-0.136589
CD44+ cells : Undefined	0.141585	0.210912
Lymphatic Endothelial cells : CD21+ B cells	0.142284	0.227219
Endothelial cells : PD-L1+ Macrophages	0.142357	-0.0915911
Lymphatic Endothelial cells : PDPN+ CD21+ B cells	0.142601	0.2256
PD-L1+ TAMs : Monocytes	0.14367	-0.0962552
PD-1+ Memory Helper T cells : PD-1+ Memory Helper T cells	0.144062	-0.165491
PD-1+ Memory Cytotoxic T cells : Memory Cytotoxic T cells	0.144357	-0.128227
TAMs : GZMB+ Memory T Lymphocytes	0.144884	-0.0923002
CD21+ B cells : PDPN+ CD21+ B cells	0.145555	0.244765
Undefined : TAMs	0.145638	-0.13384
CD20+ B cells : MDSCs	0.146325	-0.144297
IDO1+ CD20+ B cells : IDO1+ Monocytes	0.147328	-0.0972074
Memory Cytotoxic T cells : Memory Helper T cells	0.148412	-0.124401
PD-1+ Memory Helper T cells : Memory Helper T cells	0.149121	-0.150777
CD44+ cells : Helper T cells	0.149207	-0.101538
Undefined : GZMB+ Memory T Lymphocytes	0.150466	-0.0899648
TAMs : PD-1+ Tregs	0.150664	-0.104797
GZMB+ Cytotoxic T cells : IDO1+ Monocytes	0.151308	-0.1202
Endothelial cells : PD-L1+ TAMs	0.1518	-0.0905788
Epithelial cells : Mono-Macs	0.151916	-0.150294
CD21+ B cells : CD44+ cells	0.152969	0.251676
Collagen IV+ Fibroblasts : NK cells	0.153042	0.249142
PD-L1+ Macrophages : T Lymphocytes	0.153112	-0.13287
CD44+ cells : PDPN+ CD21+ B cells	0.153309	0.231083
Epithelial cells : ICOS+ Tregs	0.153741	-0.206567
CD21+ B cells : CD21+ B cells	0.154519	0.252384
TAMs : PD-1+ IDO1+ cells	0.156351	-0.0861282
CD44+ cells : IDO1+ Monocytes	0.157378	-0.0917696
CD44+ cells : PD-1+ Tregs	0.15854	-0.0934185
TAMs : PD-1+ Helper T cells	0.159348	-0.0840071
Memory Cytotoxic T cells : IDO1+ cells	0.159615	-0.083692
PDPN+ CD21+ B cells : PDPN+ CD21+ B cells	0.159734	0.206844
Cytotoxic T cells : ICOS+ Tregs	0.159794	-0.124031
PD-1+ Cytotoxic T cells : Mono-Macs	0.160811	-0.0900125
Endothelial cells : SMA+ Fibroblasts	0.160878	0.163319
MDSCs : CD21+ B cells	0.16115	0.1793
PD-L1+ Mono-Macs : GZMB+ Memory T Lymphocytes	0.161387	-0.0810092
CD44+ cells : NK cells	0.162591	0.238832
GZMB+ Memory T Lymphocytes : IDO1+ Monocytes	0.163179	-0.109643
PD-1+ Cytotoxic T cells : GZMB+ Memory T Lymphocytes	0.163221	-0.0796006
GZMB+ T Lymphocytes : IDO1+ Macrophages	0.163337	-0.107899
NK cells : PD-1+ IDO1+ cells	0.163422	-0.107294
PD-1+ IDO1+ cells : Tregs	0.163422	-0.107294
PD-1+ IDO1+ cells : IDO1+ cells	0.164105	-0.0874701
PD-1+ Memory Cytotoxic T cells : TAMs	0.16428	-0.0796237
Epithelial cells : HLA-A+ cells	0.164332	-0.101691
Memory Helper T cells : PD-1+ IDO1+ cells	0.165276	-0.101198
PD-1+ Helper T cells : IDO1+ cells	0.165618	-0.08379
Endothelial cells : PD-L1+ Mono-Macs	0.166358	-0.124683
CD21+ B cells : PD-1+ Tregs	0.167015	-0.0981493
Proliferating cells : Macrophages	0.167279	-0.116996
PD-L1+ Mono-Macs : Helper T cells	0.167585	-0.108851
IDO1+ CD20+ B cells : Monocytes	0.16798	-0.0841395
PD-L1+ Mono-Macs : NK cells	0.168765	-0.0796148
PD-1+ Memory Helper T cells : PD-1+ Helper T cells	0.169375	-0.133164
T Lymphocytes : PD-1+ Tregs	0.169759	-0.0947327
MDSCs : ICOS+ Tregs	0.171373	-0.187157
CD44+ cells : Memory Helper T cells	0.171452	-0.120635
CD44+ cells : ICOS+ Tregs	0.171794	-0.091858
CD20+ B cells : CD21+ B cells	0.17247	0.222564
CD44+ cells : PD-1+ Cytotoxic T cells	0.172856	-0.0785513
CD44+ cells : CD44+ cells	0.174512	0.233998
PD-1+ Cytotoxic T cells : TAMs	0.17455	-0.0774115
Neutrophils : PD-L1+ Macrophages	0.174884	-0.0832263
HLA-A+ cells : PD-L1+ Mono-Macs	0.175756	-0.0779875
CD44+ cells : GZMB+ Memory T Lymphocytes	0.176054	-0.0904022
Collagen IV+ Fibroblasts : PD-1+ Memory Cytotoxic T cells	0.176181	-0.0792704
NK cells : PD-1+ Tregs	0.176616	-0.0890452
PD-1+ Tregs : IDO1+ Monocytes	0.176616	-0.0890452
Epithelial cells : GZMB+ Memory T Lymphocytes	0.179289	-0.0799557
PD-1+ Memory Helper T cells : IDO1+ Monocytes	0.17933	-0.104019
CD21+ B cells : PD-L1+ Macrophages	0.179453	0.183771
PD-1+ Cytotoxic T cells : PD-1+ Cytotoxic T cells	0.17952	-0.0761783
Lymphatic Endothelial cells : GZMB+ T Lymphocytes	0.179918	0.224367
MDSCs : Memory Cytotoxic T cells	0.180093	-0.145224
Proliferating cells : ICOS+ Tregs	0.180652	-0.0960283
MDSCs : PDPN+ CD21+ B cells	0.18083	0.167831
NK cells : PD-L1+ TAMs	0.180973	-0.0864076
Proliferating cells : PD-L1+ TAMs	0.182864	-0.0935362
Helper T cells : Helper T cells	0.183568	-0.102118
Lymphatic Endothelial cells : IDO1+ Macrophages	0.184372	-0.129899
Lymphatic Endothelial cells : T Lymphocytes	0.185399	-0.153894
PD-L1+ Macrophages : PD-1+ IDO1+ cells	0.185673	-0.0840219
PD-L1+ Mono-Macs : Memory Helper T cells	0.185923	-0.0753122
Epithelial cells : CD21+ B cells	0.186213	0.20397
CD21+ B cells : TAMs	0.186761	0.214926
PD-1+ Memory Cytotoxic T cells : Macrophages	0.186943	-0.0834296
HLA-A+ cells : PD-1+ IDO1+ cells	0.187342	-0.0777302
ICOS+ Tregs : Monocytes	0.18744	-0.0941237
Helper T cells : ICOS+ Tregs	0.19057	-0.143554
MDSCs : Proliferating cells	0.192378	-0.175899
TAMs : TAMs	0.192506	-0.131681
PD-L1+ TAMs : Helper T cells	0.192658	-0.077107
PD-1+ Helper T cells : Tumor cells	0.192998	-0.110353
PD-1+ Helper T cells : IDO1+ Macrophages	0.193941	-0.0805654
PD-L1+ TAMs : PD-L1+ TAMs	0.195504	-0.0749182
CD44+ cells : SMA+ Fibroblasts	0.195638	0.188496
CD21+ B cells : SMA+ Fibroblasts	0.195679	0.173559
CD44+ cells : Proliferating cells	0.196711	0.222303
GZMB+ Memory T Lymphocytes : GZMB+ Memory T Lymphocytes	0.197243	-0.0787408
SMA+ Fibroblasts : IDO1+ cells	0.197745	-0.0787197
PD-1+ Memory Cytotoxic T cells : GZMB+ Memory T Lymphocytes	0.198861	-0.0732701
PD-1+ Helper T cells : Macrophages	0.20002	-0.0784296
CD20+ B cells : Proliferating cells	0.200583	0.170571
Lymphatic Endothelial cells : CD44+ cells	0.200701	0.174822
Proliferating cells : PD-L1+ Mono-Macs	0.203552	-0.11002
GZMB+ T Lymphocytes : IDO1+ HLA-DR+ cells	0.203609	-0.0772863
IDO1+ CD20+ B cells : Helper T cells	0.204197	-0.0750253
Lymphatic Endothelial cells : IDO1+ Monocytes	0.204405	-0.0785394
PD-1+ Helper T cells : PD-1+ Tregs	0.205035	-0.0768525
Memory Cytotoxic T cells : PD-1+ ICOS+ Tregs	0.205291	-0.118484
CD21+ B cells : Macrophages	0.206709	0.172049
PD-1+ Memory Cytotoxic T cells : Helper T cells	0.207121	-0.111932
IDO1+ CD20+ B cells : GZMB+ Cytotoxic T cells	0.207598	-0.0733217
PD-1+ Memory Cytotoxic T cells : GZMB+ T Lymphocytes	0.207913	-0.200018
Endothelial cells : Lymphatic Endothelial cells	0.208067	-0.0929658
NK cells : GZMB+ Memory T Lymphocytes	0.208144	-0.0724931
Cytotoxic T cells : IDO1+ cells	0.209559	-0.112881
Collagen IV+ Fibroblasts : Undefined	0.210035	0.1105
PD-1+ Cytotoxic T cells : IDO1+ HLA-DR+ cells	0.210511	-0.0824639
IDO1+ CD20+ B cells : Cytotoxic T cells	0.211699	-0.0749573
Mono-Macs : PD-1+ IDO1+ cells	0.21198	-0.0748818
HLA-A+ cells : Proliferating cells	0.212702	-0.0788821
Memory Cytotoxic T cells : T Lymphocytes	0.213416	-0.131902
CD44+ cells : PD-L1+ Mono-Macs	0.216274	-0.089697
TAMs : IDO1+ HLA-DR+ cells	0.216318	-0.0814481
MDSCs : IDO1+ Macrophages	0.216786	-0.0998904
Endothelial cells : IDO1+ cells	0.217292	-0.119417
PD-1+ Cytotoxic T cells : Helper T cells	0.217318	-0.139258
SMA+ Fibroblasts : TAMs	0.218027	-0.0796156
Collagen IV+ Fibroblasts : Helper T cells	0.220105	-0.124588
CD20+ B cells : PD-1+ IDO1+ cells	0.221212	-0.072558
Lymphatic Endothelial cells : NK cells	0.221343	0.10262
Collagen IV+ Fibroblasts : Macrophages	0.221346	0.16264
T Lymphocytes : GZMB+ Cytotoxic T cells	0.221465	-0.120151
Neutrophils : IDO1+ cells	0.221641	-0.157463
Mono-Macs : PD-L1+ TAMs	0.222466	-0.0874265
Collagen IV+ Fibroblasts : T Lymphocytes	0.222625	0.184773
Collagen IV+ Fibroblasts : CD44+ cells	0.223466	0.176524
CD20+ B cells : IDO1+ Monocytes	0.224229	-0.0718578
T Lymphocytes : T Lymphocytes	0.226102	0.163126
GZMB+ Memory T Lymphocytes : PD-1+ ICOS+ Tregs	0.227749	-0.0710723
PD-1+ Memory Helper T cells : ICOS+ Tregs	0.228051	-0.109813
NK cells : Helper T cells	0.228862	-0.156209
PD-1+ ICOS+ Tregs : Tumor cells	0.229801	-0.101864
IDO1+ CD20+ B cells : PD-1+ Cytotoxic T cells	0.232157	-0.0701316
Epithelial cells : IDO1+ CD20+ B cells	0.232497	-0.0800335
Mono-Macs : GZMB+ Cytotoxic T cells	0.233105	-0.117725
NK cells : GZMB+ Cytotoxic T cells	0.235575	-0.101616
Undefined : PD-L1+ TAMs	0.23587	-0.0720879
Neutrophils : PD-1+ IDO1+ cells	0.237322	-0.0690839
PD-L1+ Macrophages : Tregs	0.237782	-0.0836015
PD-1+ Helper T cells : PD-1+ Helper T cells	0.237955	-0.0815723
PDPN+ CD21+ B cells : PD-L1+ Macrophages	0.238308	0.154217
IDO1+ CD20+ B cells : IDO1+ HLA-DR+ cells	0.241159	-0.0675118
PD-1+ Memory Cytotoxic T cells : NK cells	0.241467	-0.0666704
PD-1+ Memory Helper T cells : Memory Cytotoxic T cells	0.241611	-0.0892537
CD44+ cells : GZMB+ T Lymphocytes	0.242036	0.163339
PD-1+ IDO1+ cells : Tumor cells	0.242088	-0.0701048
IDO1+ CD20+ B cells : SMA+ Fibroblasts	0.242579	-0.067532
Cytotoxic T cells : Monocytes	0.244206	-0.111159
PD-1+ Memory Helper T cells : Lymphatic Endothelial cells	0.244281	-0.134512
PD-1+ Memory Helper T cells : PD-1+ ICOS+ Tregs	0.245331	-0.10103
PD-1+ Memory Cytotoxic T cells : PD-1+ ICOS+ Tregs	0.245357	-0.12195
SMA+ Fibroblasts : Tregs	0.2459	0.149465
TAMs : Memory Helper T cells	0.246713	-0.105994
PD-1+ Memory Cytotoxic T cells : PD-1+ Helper T cells	0.247076	-0.0893084
CD44+ cells : PD-L1+ TAMs	0.247151	-0.0690354
CD21+ B cells : Memory Cytotoxic T cells	0.247916	-0.136035
CD20+ B cells : Undefined	0.248634	0.163766
Collagen IV+ Fibroblasts : IDO1+ CD20+ B cells	0.248689	-0.0663162
PD-1+ Memory Cytotoxic T cells : IDO1+ CD20+ B cells	0.248994	-0.0668991
Tregs : Macrophages	0.249617	-0.0931798
Memory Cytotoxic T cells : GZMB+ Memory T Lymphocytes	0.251863	-0.141837
IDO1+ Macrophages : IDO1+ Macrophages	0.252521	-0.0863521
PD-1+ Memory Cytotoxic T cells : Mono-Macs	0.252879	-0.080434
Proliferating cells : PD-1+ ICOS+ Tregs	0.253545	-0.0726966
MDSCs : IDO1+ CD20+ B cells	0.253804	-0.0651051
Collagen IV+ Fibroblasts : CD21+ B cells	0.255361	0.150249
Collagen IV+ Fibroblasts : PD-L1+ Mono-Macs	0.257444	-0.0701224
Mono-Macs : GZMB+ T Lymphocytes	0.258595	-0.139225
PD-1+ Cytotoxic T cells : PD-L1+ Mono-Macs	0.258757	-0.0644597
Lymphatic Endothelial cells : Macrophages	0.258876	0.173484
Memory Cytotoxic T cells : IDO1+ HLA-DR+ cells	0.259054	-0.144938
MDSCs : IDO1+ Monocytes	0.259088	-0.0907999
PD-1+ Memory Cytotoxic T cells : CD21+ B cells	0.259222	-0.0740225
PD-1+ Memory Cytotoxic T cells : PD-1+ Memory Cytotoxic T cells	0.259251	-0.0650856
Helper T cells : PD-1+ IDO1+ cells	0.26213	-0.0643109
IDO1+ HLA-DR+ cells : Macrophages	0.263713	-0.064432
Endothelial cells : Monocytes	0.263926	-0.10883
MDSCs : Tumor cells	0.265223	-0.111045
Epithelial cells : Monocytes	0.266289	-0.107461
PD-L1+ Macrophages : IDO1+ HLA-DR+ cells	0.267052	-0.101097
Neutrophils : HLA-A+ cells	0.267257	-0.127332
Mono-Macs : IDO1+ HLA-DR+ cells	0.267357	-0.102105
IDO1+ Macrophages : Macrophages	0.268396	-0.115777
PD-1+ Memory Helper T cells : Monocytes	0.268966	-0.124255
Neutrophils : Memory Helper T cells	0.270545	-0.119144
IDO1+ cells : IDO1+ HLA-DR+ cells	0.271388	-0.142162
Undefined : SMA+ Fibroblasts	0.274342	0.158128
Undefined : IDO1+ Monocytes	0.277057	-0.137645
PD-1+ Memory Helper T cells : GZMB+ Cytotoxic T cells	0.277314	-0.129652
Endothelial cells : IDO1+ CD20+ B cells	0.278488	-0.0618564
TAMs : Tumor cells	0.27885	-0.0855864
PD-L1+ TAMs : GZMB+ T Lymphocytes	0.279904	-0.062
PD-1+ Memory Helper T cells : PD-L1+ Mono-Macs	0.281357	-0.0616596
Neutrophils : CD21+ B cells	0.28187	0.148159
Collagen IV+ Fibroblasts : Memory Cytotoxic T cells	0.282265	-0.0773031
Neutrophils : IDO1+ CD20+ B cells	0.282694	-0.0616054
Endothelial cells : PD-1+ Memory Cytotoxic T cells	0.283124	-0.083106
HLA-A+ cells : HLA-A+ cells	0.283807	-0.0659035
PD-1+ IDO1+ cells : IDO1+ HLA-DR+ cells	0.28387	-0.061441
HLA-A+ cells : SMA+ Fibroblasts	0.284034	-0.0833975
PD-1+ Cytotoxic T cells : PD-1+ IDO1+ cells	0.285145	-0.0612641
CD44+ cells : T Lymphocytes	0.28732	0.151654
IDO1+ Monocytes : IDO1+ Monocytes	0.288051	-0.0891738
PD-L1+ TAMs : GZMB+ Cytotoxic T cells	0.288537	-0.0733273
Endothelial cells : PDPN+ CD21+ B cells	0.288724	0.131819
MDSCs : NK cells	0.289179	-0.0780404
CD20+ B cells : PD-L1+ TAMs	0.289288	-0.0606976
Collagen IV+ Fibroblasts : PD-1+ IDO1+ cells	0.291128	-0.0603299
Lymphatic Endothelial cells : ICOS+ Tregs	0.291859	-0.0815866
Epithelial cells : Lymphatic Endothelial cells	0.292056	-0.0844242
ICOS+ Tregs : Macrophages	0.29223	0.139829
PDPN+ CD21+ B cells : Helper T cells	0.294563	-0.0912705
CD20+ B cells : Monocytes	0.296071	-0.076923
Cytotoxic T cells : IDO1+ HLA-DR+ cells	0.299782	-0.145842
Undefined : ICOS+ Tregs	0.299976	-0.0982968
NK cells : Tumor cells	0.300514	0.0882971
Epithelial cells : PD-1+ IDO1+ cells	0.300776	-0.0591693
Endothelial cells : Collagen IV+ Fibroblasts	0.301864	0.0991349
PD-1+ Memory Cytotoxic T cells : PD-L1+ Mono-Macs	0.302318	-0.0590365
CD20+ B cells : Macrophages	0.302454	0.146669
Tregs : Tumor cells	0.302938	-0.0748253
Collagen IV+ Fibroblasts : PD-1+ Cytotoxic T cells	0.303573	-0.0592643
IDO1+ CD20+ B cells : Undefined	0.303856	-0.0586692
Tregs : Monocytes	0.303975	-0.0695057
PD-L1+ Macrophages : IDO1+ Macrophages	0.304006	-0.0588522
Endothelial cells : NK cells	0.304366	-0.116348
HLA-A+ cells : IDO1+ CD20+ B cells	0.305004	-0.0586581
Lymphatic Endothelial cells : Lymphatic Endothelial cells	0.305041	0.127317
PD-1+ Memory Cytotoxic T cells : PD-1+ Cytotoxic T cells	0.307591	-0.0582597
Endothelial cells : PD-1+ IDO1+ cells	0.309046	-0.0583909
CD21+ B cells : Memory Helper T cells	0.309625	0.158054
Lymphatic Endothelial cells : PD-L1+ Mono-Macs	0.309764	0.13707
NK cells : Monocytes	0.310301	-0.0621107
PDPN+ CD21+ B cells : IDO1+ cells	0.310938	0.135637
IDO1+ CD20+ B cells : Tumor cells	0.312352	-0.0575763
IDO1+ CD20+ B cells : Mono-Macs	0.312702	-0.0605809
T Lymphocytes : GZMB+ Memory T Lymphocytes	0.313027	-0.109479
Neutrophils : PD-L1+ TAMs	0.315496	-0.0576991
Endothelial cells : PD-1+ Helper T cells	0.316842	-0.100017
Memory Cytotoxic T cells : Memory Cytotoxic T cells	0.31843	-0.100902
IDO1+ Macrophages : IDO1+ HLA-DR+ cells	0.318644	-0.094859
IDO1+ Monocytes : IDO1+ HLA-DR+ cells	0.318728	-0.109013
Collagen IV+ Fibroblasts : Lymphatic Endothelial cells	0.319837	0.126709
PD-1+ Cytotoxic T cells : NK cells	0.321975	-0.0565949
MDSCs : Monocytes	0.322483	-0.132338
Tregs : ICOS+ Tregs	0.32312	-0.0946324
PD-1+ IDO1+ cells : PD-1+ IDO1+ cells	0.323244	-0.0564727
Endothelial cells : Macrophages	0.324487	0.130712
IDO1+ CD20+ B cells : TAMs	0.324628	-0.0563137
IDO1+ CD20+ B cells : IDO1+ CD20+ B cells	0.326316	-0.056121
Macrophages : Tumor cells	0.328182	0.106297
Mono-Macs : PD-1+ Helper T cells	0.331277	-0.122065
CD21+ B cells : IDO1+ CD20+ B cells	0.331333	-0.0555556
CD21+ B cells : PD-1+ IDO1+ cells	0.331333	-0.0555556
CD44+ cells : PD-1+ IDO1+ cells	0.331333	-0.0555556
Cytotoxic T cells : PD-1+ IDO1+ cells	0.331333	-0.0555556
GZMB+ Cytotoxic T cells : PD-1+ IDO1+ cells	0.331333	-0.0555556
GZMB+ Memory T Lymphocytes : IDO1+ Macrophages	0.331333	-0.0555556
GZMB+ Memory T Lymphocytes : PD-1+ IDO1+ cells	0.331333	-0.0555556
GZMB+ T Lymphocytes : PD-1+ IDO1+ cells	0.331333	-0.0555556
GZMB+ T Lymphocytes : PD-1+ Tregs	0.331333	-0.0555556
IDO1+ CD20+ B cells : GZMB+ Memory T Lymphocytes	0.331333	-0.0555556
IDO1+ CD20+ B cells : GZMB+ T Lymphocytes	0.331333	-0.0555556
IDO1+ CD20+ B cells : ICOS+ Tregs	0.331333	-0.0555556
IDO1+ CD20+ B cells : IDO1+ Macrophages	0.331333	-0.0555556
IDO1+ CD20+ B cells : IDO1+ cells	0.331333	-0.0555556
IDO1+ CD20+ B cells : NK cells	0.331333	-0.0555556
IDO1+ CD20+ B cells : PD-1+ ICOS+ Tregs	0.331333	-0.0555556
IDO1+ CD20+ B cells : PD-L1+ Mono-Macs	0.331333	-0.0555556
IDO1+ CD20+ B cells : PD-L1+ TAMs	0.331333	-0.0555556
IDO1+ CD20+ B cells : PDPN+ CD21+ B cells	0.331333	-0.0555556
IDO1+ CD20+ B cells : T Lymphocytes	0.331333	-0.0555556
IDO1+ Macrophages : PD-1+ ICOS+ Tregs	0.331333	-0.0555556
Lymphatic Endothelial cells : PD-1+ IDO1+ cells	0.331333	-0.0555556
NK cells : IDO1+ Macrophages	0.331333	-0.0555556
NK cells : IDO1+ Monocytes	0.331333	-0.0555556
NK cells : PD-1+ Helper T cells	0.331333	-0.0555556
PD-1+ Helper T cells : IDO1+ Monocytes	0.331333	-0.0555556
PD-1+ ICOS+ Tregs : Macrophages	0.331333	-0.0555556
PD-1+ IDO1+ cells : ICOS+ Tregs	0.331333	-0.0555556
PD-1+ IDO1+ cells : IDO1+ Monocytes	0.331333	-0.0555556
PD-1+ IDO1+ cells : Macrophages	0.331333	-0.0555556
PD-1+ IDO1+ cells : PD-1+ ICOS+ Tregs	0.331333	-0.0555556
PD-1+ Memory Cytotoxic T cells : PD-1+ IDO1+ cells	0.331333	-0.0555556
PD-L1+ Mono-Macs : PD-1+ Helper T cells	0.331333	-0.0555556
PD-L1+ Mono-Macs : PD-1+ IDO1+ cells	0.331333	-0.0555556
PD-L1+ TAMs : IDO1+ HLA-DR+ cells	0.331333	-0.0555556
PD-L1+ TAMs : IDO1+ Macrophages	0.331333	-0.0555556
PD-L1+ TAMs : PD-1+ ICOS+ Tregs	0.331333	-0.0555556
PDPN+ CD21+ B cells : IDO1+ Macrophages	0.331333	-0.0555556
PDPN+ CD21+ B cells : PD-1+ Helper T cells	0.331333	-0.0555556
PDPN+ CD21+ B cells : PD-1+ IDO1+ cells	0.331333	-0.0555556
PDPN+ CD21+ B cells : Memory Cytotoxic T cells	0.331919	-0.0947628
NK cells : T Lymphocytes	0.334426	-0.0939259
Memory Helper T cells : ICOS+ Tregs	0.337272	-0.0887869
CD44+ cells : Monocytes	0.338241	-0.0748641
IDO1+ CD20+ B cells : Proliferating cells	0.338273	-0.0547368
MDSCs : Cytotoxic T cells	0.338713	-0.101709
Undefined : PD-1+ Helper T cells	0.338755	-0.121036
GZMB+ Memory T Lymphocytes : PD-1+ Tregs	0.339485	-0.0731003
Neutrophils : Memory Cytotoxic T cells	0.340323	-0.0723031
HLA-A+ cells : NK cells	0.342613	-0.0588769
Helper T cells : Monocytes	0.348315	-0.0924381
HLA-A+ cells : CD21+ B cells	0.348814	0.121271
PD-1+ Memory Helper T cells : CD21+ B cells	0.350542	-0.0878815
CD21+ B cells : IDO1+ Monocytes	0.350617	0.125
CD21+ B cells : PD-1+ ICOS+ Tregs	0.350617	0.125
IDO1+ CD20+ B cells : Macrophages	0.350617	0.125
PD-1+ Cytotoxic T cells : GZMB+ T Lymphocytes	0.350617	0.125
PD-1+ Tregs : IDO1+ HLA-DR+ cells	0.350617	0.125
PDPN+ CD21+ B cells : PD-1+ Tregs	0.350617	0.125
T Lymphocytes : PD-1+ ICOS+ Tregs	0.350617	0.125
Memory Helper T cells : IDO1+ HLA-DR+ cells	0.351094	-0.132999
GZMB+ Memory T Lymphocytes : Macrophages	0.357421	-0.0706531
Memory Helper T cells : PD-1+ Helper T cells	0.358605	-0.108068
PDPN+ CD21+ B cells : TAMs	0.362163	0.138912
CD21+ B cells : PD-L1+ TAMs	0.363517	0.120603
Neutrophils : CD44+ cells	0.364605	0.118829
TAMs : IDO1+ cells	0.366714	-0.0793172
HLA-A+ cells : PD-1+ ICOS+ Tregs	0.36761	-0.0652727
Mono-Macs : Mono-Macs	0.369204	0.130938
CD20+ B cells : T Lymphocytes	0.369726	0.122459
Epithelial cells : GZMB+ Cytotoxic T cells	0.370282	-0.0798518
PD-L1+ Mono-Macs : GZMB+ Cytotoxic T cells	0.370484	-0.0880105
Undefined : Tregs	0.372265	-0.0699972
Undefined : PD-1+ IDO1+ cells	0.373905	-0.0525502
PD-1+ Memory Helper T cells : PDPN+ CD21+ B cells	0.375025	0.120366
CD20+ B cells : Neutrophils	0.376915	0.119835
Collagen IV+ Fibroblasts : PD-L1+ TAMs	0.378052	-0.0516876
Memory Helper T cells : GZMB+ Cytotoxic T cells	0.379264	-0.090112
CD21+ B cells : Helper T cells	0.382916	0.120008
Collagen IV+ Fibroblasts : CD20+ B cells	0.383485	0.12096
CD20+ B cells : Lymphatic Endothelial cells	0.384134	0.11133
Mono-Macs : Memory Cytotoxic T cells	0.384798	-0.0675388
Memory Cytotoxic T cells : ICOS+ Tregs	0.386539	-0.0790013
PD-L1+ Mono-Macs : IDO1+ Macrophages	0.387005	-0.0840823
GZMB+ T Lymphocytes : Monocytes	0.38989	-0.121741
T Lymphocytes : Macrophages	0.390152	0.136003
Epithelial cells : MDSCs	0.390747	-0.11694
Mono-Macs : IDO1+ cells	0.39125	-0.058407
HLA-A+ cells : PD-1+ Helper T cells	0.392038	-0.0867257
CD20+ B cells : CD20+ B cells	0.392849	0.112384
IDO1+ Monocytes : Tumor cells	0.39317	-0.122255
GZMB+ Cytotoxic T cells : Tregs	0.394295	0.1096
PD-L1+ Macrophages : Helper T cells	0.396212	-0.0714449
CD20+ B cells : PD-1+ Cytotoxic T cells	0.396796	-0.0521044
Collagen IV+ Fibroblasts : PD-1+ Helper T cells	0.398641	-0.0540479
CD21+ B cells : Tregs	0.403011	-0.0742647
Neutrophils : PD-1+ Tregs	0.403285	-0.0690188
CD20+ B cells : PD-1+ Memory Cytotoxic T cells	0.407973	-0.0478597
CD20+ B cells : PDPN+ CD21+ B cells	0.410388	0.125608
PD-L1+ Macrophages : PD-1+ Tregs	0.415134	0.129788
CD20+ B cells : IDO1+ cells	0.418658	-0.0639936
CD20+ B cells : IDO1+ CD20+ B cells	0.420764	-0.0491143
Collagen IV+ Fibroblasts : PD-1+ Tregs	0.421317	-0.0563272
PD-L1+ Mono-Macs : IDO1+ Monocytes	0.422209	-0.0709519
CD44+ cells : Cytotoxic T cells	0.422732	-0.0942087
Helper T cells : PD-1+ Helper T cells	0.423128	-0.0723963
Epithelial cells : Collagen IV+ Fibroblasts	0.424844	-0.0642832
CD21+ B cells : PD-L1+ Mono-Macs	0.425527	0.106281
Neutrophils : GZMB+ Memory T Lymphocytes	0.425881	-0.0605375
Cytotoxic T cells : IDO1+ Macrophages	0.426586	-0.0880319
Collagen IV+ Fibroblasts : Collagen IV+ Fibroblasts	0.426717	0.0755869
GZMB+ Cytotoxic T cells : PD-1+ ICOS+ Tregs	0.432466	-0.0616885
MDSCs : PD-1+ Tregs	0.433113	0.132454
Neutrophils : PD-1+ ICOS+ Tregs	0.433281	0.129548
Proliferating cells : T Lymphocytes	0.435933	-0.106118
PD-1+ Memory Helper T cells : Mono-Macs	0.437057	-0.0951696
Helper T cells : PD-1+ ICOS+ Tregs	0.437978	-0.0899011
Cytotoxic T cells : SMA+ Fibroblasts	0.439103	-0.0525544
PDPN+ CD21+ B cells : GZMB+ Memory T Lymphocytes	0.439803	0.125977
Memory Helper T cells : GZMB+ T Lymphocytes	0.439927	-0.0818391
PDPN+ CD21+ B cells : GZMB+ T Lymphocytes	0.44353	0.102115
Memory Cytotoxic T cells : PD-L1+ TAMs	0.443648	0.102705
PD-1+ Helper T cells : Tregs	0.445567	-0.0511846
SMA+ Fibroblasts : PD-1+ Tregs	0.447709	0.126198
Neutrophils : SMA+ Fibroblasts	0.450109	0.0719542
Collagen IV+ Fibroblasts : GZMB+ T Lymphocytes	0.450406	0.106826
Helper T cells : IDO1+ HLA-DR+ cells	0.450589	-0.105353
Memory Cytotoxic T cells : Helper T cells	0.451412	-0.0559211
Undefined : IDO1+ Macrophages	0.453418	-0.0750311
PD-1+ Tregs : Macrophages	0.457402	0.0998396
Endothelial cells : Endothelial cells	0.458019	0.0935951
Proliferating cells : Monocytes	0.458303	-0.0664442
Cytotoxic T cells : T Lymphocytes	0.458653	0.120835
PD-1+ Memory Cytotoxic T cells : PD-1+ Tregs	0.459562	-0.0769763
MDSCs : SMA+ Fibroblasts	0.459712	-0.0561363
Epithelial cells : IDO1+ Monocytes	0.463002	-0.0513708
Neutrophils : PDPN+ CD21+ B cells	0.464001	0.0967151
PDPN+ CD21+ B cells : Tregs	0.465063	0.118956
Collagen IV+ Fibroblasts : Monocytes	0.467028	-0.0483631
Epithelial cells : CD44+ cells	0.467063	0.0980447
Mono-Macs : Memory Helper T cells	0.469785	-0.0686198
ICOS+ Tregs : IDO1+ Monocytes	0.4699	-0.0744687
PD-L1+ Macrophages : Monocytes	0.470459	0.0932353
HLA-A+ cells : CD44+ cells	0.471467	-0.084455
Epithelial cells : IDO1+ cells	0.472026	-0.0943809
CD20+ B cells : Mono-Macs	0.473487	0.0921991
Neutrophils : NK cells	0.473594	0.114664
Endothelial cells : CD21+ B cells	0.476888	0.089923
Epithelial cells : CD20+ B cells	0.479284	0.0913997
TAMs : GZMB+ T Lymphocytes	0.479753	0.0933088
CD21+ B cells : GZMB+ T Lymphocytes	0.479797	0.0944105
Proliferating cells : Mono-Macs	0.48106	-0.0718881
PD-1+ Helper T cells : IDO1+ HLA-DR+ cells	0.481317	0.0950342
Neutrophils : Undefined	0.486093	-0.067437
SMA+ Fibroblasts : NK cells	0.487474	0.0765124
Memory Cytotoxic T cells : GZMB+ T Lymphocytes	0.490148	-0.0834721
Collagen IV+ Fibroblasts : Mono-Macs	0.490229	0.0673853
Memory Helper T cells : Monocytes	0.490364	-0.054883
MDSCs : Macrophages	0.49063	0.0987312
Endothelial cells : T Lymphocytes	0.492164	0.0927553
Collagen IV+ Fibroblasts : GZMB+ Cytotoxic T cells	0.492613	-0.0742722
CD21+ B cells : IDO1+ HLA-DR+ cells	0.493569	0.0926482
Epithelial cells : SMA+ Fibroblasts	0.493677	-0.0849507
T Lymphocytes : Tregs	0.494312	0.0882446
NK cells : GZMB+ T Lymphocytes	0.498351	0.0926952
PD-1+ Tregs : PD-1+ Tregs	0.498602	0.0904748
Neutrophils : IDO1+ Macrophages	0.501483	-0.0448871
PDPN+ CD21+ B cells : PD-L1+ Mono-Macs	0.502529	0.0965687
IDO1+ Macrophages : PD-1+ Tregs	0.50261	0.0909166
T Lymphocytes : IDO1+ Monocytes	0.503416	0.105385
Neutrophils : Neutrophils	0.50442	-0.0737342
SMA+ Fibroblasts : PD-1+ IDO1+ cells	0.504937	0.0880096
PD-1+ Memory Cytotoxic T cells : T Lymphocytes	0.505417	-0.0940647
T Lymphocytes : PD-1+ Helper T cells	0.5065	0.0901784
Memory Cytotoxic T cells : Macrophages	0.507603	-0.0571659
Cytotoxic T cells : Macrophages	0.509958	0.10143
Collagen IV+ Fibroblasts : Neutrophils	0.510056	0.0806698
PD-1+ Memory Helper T cells : Cytotoxic T cells	0.510886	-0.0617877
GZMB+ T Lymphocytes : IDO1+ cells	0.510914	0.0872558
T Lymphocytes : ICOS+ Tregs	0.514265	-0.083065
PD-1+ Memory Cytotoxic T cells : IDO1+ HLA-DR+ cells	0.515553	-0.0482979
Monocytes : Tumor cells	0.519644	-0.0709341
PDPN+ CD21+ B cells : PD-1+ ICOS+ Tregs	0.520012	0.0876449
PD-1+ Cytotoxic T cells : PD-1+ ICOS+ Tregs	0.522244	-0.0639096
CD21+ B cells : IDO1+ cells	0.522748	0.0979228
CD21+ B cells : Cytotoxic T cells	0.523096	-0.0708955
Proliferating cells : IDO1+ Monocytes	0.524644	-0.0889961
Undefined : Mono-Macs	0.524718	0.0786355
PD-L1+ TAMs : T Lymphocytes	0.526821	-0.0488031
GZMB+ Cytotoxic T cells : IDO1+ Macrophages	0.527861	0.0851616
CD44+ cells : IDO1+ Macrophages	0.528586	0.104998
GZMB+ T Lymphocytes : Macrophages	0.529365	0.0846352
SMA+ Fibroblasts : IDO1+ HLA-DR+ cells	0.529679	0.0824752
Memory Helper T cells : Macrophages	0.530093	0.091441
PD-1+ Memory Cytotoxic T cells : SMA+ Fibroblasts	0.536934	-0.0833753
Cytotoxic T cells : GZMB+ T Lymphocytes	0.537101	0.0817929
Epithelial cells : Helper T cells	0.537297	-0.0828005
TAMs : IDO1+ Monocytes	0.537885	0.0943085
Epithelial cells : Neutrophils	0.541255	-0.059133
Cytotoxic T cells : Cytotoxic T cells	0.541996	0.0837547
Cytotoxic T cells : Memory Cytotoxic T cells	0.542905	-0.0569747
PD-1+ Memory Helper T cells : T Lymphocytes	0.544517	0.0856669
Lymphatic Endothelial cells : Monocytes	0.547413	-0.0529267
Endothelial cells : IDO1+ Macrophages	0.548774	0.0651451
T Lymphocytes : GZMB+ T Lymphocytes	0.548975	0.0795971
Neutrophils : Helper T cells	0.549005	-0.0683392
PD-1+ Helper T cells : ICOS+ Tregs	0.549438	0.0637786
CD21+ B cells : PD-1+ Cytotoxic T cells	0.551231	-0.0428611
Proliferating cells : IDO1+ cells	0.55273	-0.0735139
GZMB+ T Lymphocytes : Tumor cells	0.552935	0.0756832
Lymphatic Endothelial cells : Tregs	0.553215	-0.0624423
Undefined : Undefined	0.55455	0.0736331
NK cells : NK cells	0.555468	-0.0357623
Endothelial cells : Cytotoxic T cells	0.555742	0.0706552
CD20+ B cells : Cytotoxic T cells	0.556162	0.0774827
CD20+ B cells : Helper T cells	0.556893	-0.0401907
CD21+ B cells : ICOS+ Tregs	0.558913	0.0787586
Cytotoxic T cells : Tregs	0.559998	-0.0811171
Endothelial cells : GZMB+ Cytotoxic T cells	0.560298	-0.0540715
Helper T cells : Tregs	0.560748	-0.0645517
MDSCs : PD-L1+ Macrophages	0.562641	-0.0664565
Epithelial cells : Endothelial cells	0.56619	-0.0749821
Undefined : T Lymphocytes	0.567084	0.0849246
Endothelial cells : CD20+ B cells	0.570019	0.0724571
PD-L1+ Macrophages : GZMB+ T Lymphocytes	0.571899	-0.0572409
SMA+ Fibroblasts : PD-1+ Helper T cells	0.580577	-0.0790077
Epithelial cells : NK cells	0.580753	-0.0746579
Helper T cells : GZMB+ T Lymphocytes	0.583131	0.0701414
PD-1+ Cytotoxic T cells : PD-1+ Tregs	0.58453	-0.0635714
CD44+ cells : IDO1+ cells	0.585327	0.0598544
PD-1+ Memory Cytotoxic T cells : PDPN+ CD21+ B cells	0.588776	-0.0468579
Lymphatic Endothelial cells : GZMB+ Memory T Lymphocytes	0.590298	0.0774879
CD44+ cells : Mono-Macs	0.59073	0.0441759
MDSCs : T Lymphocytes	0.594071	-0.0811792
Mono-Macs : PD-L1+ Macrophages	0.595311	-0.0586442
MDSCs : Undefined	0.595681	-0.071528
PDPN+ CD21+ B cells : T Lymphocytes	0.59907	-0.052674
T Lymphocytes : Tumor cells	0.601565	0.0653903
Helper T cells : PD-1+ Tregs	0.603099	-0.0788894
Undefined : PD-1+ ICOS+ Tregs	0.604249	-0.0482294
HLA-A+ cells : GZMB+ T Lymphocytes	0.605754	0.0728023
Helper T cells : GZMB+ Memory T Lymphocytes	0.606047	-0.0543526
Mono-Macs : Tregs	0.60681	0.0706964
Neutrophils : Tumor cells	0.609579	0.0715178
CD20+ B cells : PD-L1+ Macrophages	0.610803	0.065588
Cytotoxic T cells : PD-1+ Tregs	0.611182	-0.0593016
Lymphatic Endothelial cells : SMA+ Fibroblasts	0.61231	0.0448044
PD-1+ ICOS+ Tregs : PD-1+ Tregs	0.612623	0.080887
GZMB+ T Lymphocytes : GZMB+ T Lymphocytes	0.614171	0.0657601
PD-1+ Memory Helper T cells : Tregs	0.617816	-0.0607537
Memory Cytotoxic T cells : TAMs	0.61952	-0.0634936
HLA-A+ cells : PDPN+ CD21+ B cells	0.623681	0.0532274
Lymphatic Endothelial cells : Memory Cytotoxic T cells	0.62575	-0.0399926
TAMs : Macrophages	0.628218	0.062942
PD-1+ Memory Cytotoxic T cells : Tregs	0.637756	-0.0488458
PD-1+ Helper T cells : GZMB+ Memory T Lymphocytes	0.63978	-0.0329552
CD20+ B cells : TAMs	0.640063	-0.0457347
IDO1+ Macrophages : IDO1+ Monocytes	0.646625	0.060941
Mono-Macs : PD-L1+ Mono-Macs	0.646673	-0.0470661
GZMB+ Cytotoxic T cells : Macrophages	0.650872	0.0602739
Neutrophils : Mono-Macs	0.650908	0.0585344
Neutrophils : GZMB+ T Lymphocytes	0.653294	0.0594069
PDPN+ CD21+ B cells : GZMB+ Cytotoxic T cells	0.653503	-0.0595581
Neutrophils : Proliferating cells	0.655196	0.0570472
IDO1+ cells : Tumor cells	0.659224	0.0594254
Neutrophils : Monocytes	0.659591	0.0555812
PD-L1+ Mono-Macs : Cytotoxic T cells	0.659976	0.0613182
Tregs : IDO1+ Monocytes	0.668469	-0.0451548
Macrophages : Macrophages	0.668675	0.0586632
Memory Cytotoxic T cells : Tregs	0.670417	-0.0501545
PD-1+ ICOS+ Tregs : Monocytes	0.671836	-0.0299336
Cytotoxic T cells : GZMB+ Memory T Lymphocytes	0.672613	-0.033006
HLA-A+ cells : PD-1+ Tregs	0.674747	-0.0366584
Collagen IV+ Fibroblasts : Tumor cells	0.675137	0.0274812
GZMB+ Memory T Lymphocytes : GZMB+ T Lymphocytes	0.67555	0.0556881
MDSCs : Neutrophils	0.676222	-0.0592916
Collagen IV+ Fibroblasts : IDO1+ Macrophages	0.677143	0.0577777
PD-L1+ Macrophages : Memory Cytotoxic T cells	0.678775	-0.0515728
Memory Cytotoxic T cells : PD-1+ Tregs	0.683044	-0.0428912
Cytotoxic T cells : GZMB+ Cytotoxic T cells	0.683205	0.0600817
T Lymphocytes : Monocytes	0.68382	0.0529435
PD-1+ Helper T cells : GZMB+ Cytotoxic T cells	0.684404	0.0557399
TAMs : Helper T cells	0.684441	-0.0525124
Monocytes : Macrophages	0.685584	-0.046435
MDSCs : Tregs	0.685819	-0.0478776
Lymphatic Endothelial cells : PD-1+ Tregs	0.687944	0.0529365
CD20+ B cells : NK cells	0.691072	0.0610847
IDO1+ Monocytes : Monocytes	0.693108	-0.0541524
Mono-Macs : IDO1+ Monocytes	0.694201	0.0590269
PD-L1+ Mono-Macs : Tregs	0.694943	0.0678399
Tregs : PD-1+ ICOS+ Tregs	0.696097	0.0630622
Proliferating cells : IDO1+ Macrophages	0.697183	-0.0409157
Collagen IV+ Fibroblasts : ICOS+ Tregs	0.700719	0.0513778
PDPN+ CD21+ B cells : Memory Helper T cells	0.705681	-0.0312937
Undefined : Macrophages	0.708659	0.0453919
PD-L1+ Macrophages : Cytotoxic T cells	0.709268	0.0602979
Mono-Macs : Monocytes	0.71144	0.0395116
Collagen IV+ Fibroblasts : IDO1+ Monocytes	0.711675	-0.0249072
IDO1+ Macrophages : Tumor cells	0.713091	-0.0288646
Mono-Macs : Macrophages	0.715517	-0.0350079
Neutrophils : Macrophages	0.715549	0.0479681
CD44+ cells : TAMs	0.717711	-0.0384914
Mono-Macs : ICOS+ Tregs	0.721565	-0.0487482
CD20+ B cells : SMA+ Fibroblasts	0.722173	0.0609526
Mono-Macs : PD-1+ ICOS+ Tregs	0.722323	0.0465736
SMA+ Fibroblasts : T Lymphocytes	0.722942	0.0489904
PD-1+ Cytotoxic T cells : Tregs	0.722949	-0.0287822
CD21+ B cells : T Lymphocytes	0.725149	-0.0276691
Endothelial cells : Helper T cells	0.726287	-0.045014
Endothelial cells : CD44+ cells	0.726747	-0.0395294
PDPN+ CD21+ B cells : IDO1+ Monocytes	0.727777	-0.0389708
Memory Cytotoxic T cells : IDO1+ Macrophages	0.728303	-0.0490085
Epithelial cells : TAMs	0.730443	0.0437172
Neutrophils : Cytotoxic T cells	0.733937	0.0440889
Epithelial cells : Memory Cytotoxic T cells	0.739093	-0.0458171
PD-1+ ICOS+ Tregs : IDO1+ HLA-DR+ cells	0.73973	-0.0445704
ICOS+ Tregs : PD-1+ Tregs	0.743916	-0.0482434
Endothelial cells : Mono-Macs	0.74428	0.0427812
Tregs : PD-1+ Tregs	0.744691	0.0437866
Memory Helper T cells : T Lymphocytes	0.747342	0.040503
Mono-Macs : Helper T cells	0.748989	0.0411193
CD20+ B cells : IDO1+ HLA-DR+ cells	0.749001	0.0433859
Neutrophils : Tregs	0.752272	0.0449573
NK cells : Macrophages	0.754163	0.0445153
SMA+ Fibroblasts : GZMB+ T Lymphocytes	0.756371	0.0416854
Collagen IV+ Fibroblasts : Proliferating cells	0.75725	-0.022625
Monocytes : Monocytes	0.759031	-0.0349863
CD44+ cells : GZMB+ Cytotoxic T cells	0.759671	-0.0335245
MDSCs : GZMB+ T Lymphocytes	0.760824	0.0397614
Memory Helper T cells : PD-1+ Tregs	0.761818	-0.0401996
SMA+ Fibroblasts : IDO1+ Monocytes	0.762463	-0.0198886
GZMB+ T Lymphocytes : ICOS+ Tregs	0.762678	-0.0345008
CD20+ B cells : PD-1+ Helper T cells	0.763341	-0.023717
Memory Cytotoxic T cells : SMA+ Fibroblasts	0.76371	-0.0366312
Neutrophils : T Lymphocytes	0.766506	0.0388515
GZMB+ T Lymphocytes : GZMB+ Cytotoxic T cells	0.770417	-0.0383396
Memory Helper T cells : GZMB+ Memory T Lymphocytes	0.772265	0.0410764
CD44+ cells : PD-1+ Helper T cells	0.772668	-0.0285047
CD20+ B cells : GZMB+ Cytotoxic T cells	0.773417	0.0404185
PD-1+ Tregs : Tumor cells	0.773418	-0.0356204
PD-1+ Memory Cytotoxic T cells : Cytotoxic T cells	0.776593	-0.0224221
CD20+ B cells : Tregs	0.77713	0.0328785
PD-1+ Memory Helper T cells : IDO1+ HLA-DR+ cells	0.778491	0.0371251
IDO1+ CD20+ B cells : Memory Helper T cells	0.778895	0.0344474
PD-L1+ Macrophages : SMA+ Fibroblasts	0.780011	-0.0206025
GZMB+ Memory T Lymphocytes : IDO1+ HLA-DR+ cells	0.780517	-0.023976
Mono-Macs : GZMB+ Memory T Lymphocytes	0.781583	-0.0199125
SMA+ Fibroblasts : Memory Helper T cells	0.78549	0.0366073
Cytotoxic T cells : PD-1+ ICOS+ Tregs	0.786025	0.0297518
Endothelial cells : IDO1+ Monocytes	0.78706	-0.0279623
PD-1+ ICOS+ Tregs : PD-1+ ICOS+ Tregs	0.788036	-0.0246904
Endothelial cells : Tregs	0.790108	-0.0285522
SMA+ Fibroblasts : Monocytes	0.79305	0.0248596
Undefined : PD-1+ Tregs	0.794554	-0.0273002
IDO1+ Macrophages : ICOS+ Tregs	0.797151	-0.0309097
PD-1+ Memory Helper T cells : CD20+ B cells	0.800756	-0.0410109
TAMs : T Lymphocytes	0.806132	0.0326355
Mono-Macs : Cytotoxic T cells	0.806945	-0.0310563
Endothelial cells : GZMB+ T Lymphocytes	0.810562	0.0316029
Memory Helper T cells : IDO1+ Monocytes	0.811367	-0.0294325
Undefined : GZMB+ T Lymphocytes	0.812014	0.0302478
Lymphatic Endothelial cells : TAMs	0.812811	0.0288916
Endothelial cells : Memory Cytotoxic T cells	0.815207	-0.031324
CD21+ B cells : GZMB+ Cytotoxic T cells	0.815613	0.0321763
Monocytes : IDO1+ HLA-DR+ cells	0.820451	-0.032729
CD44+ cells : Macrophages	0.826174	-0.0239147
Helper T cells : Macrophages	0.827284	-0.0303574
HLA-A+ cells : Macrophages	0.828966	0.0280882
PD-L1+ Mono-Macs : Monocytes	0.829616	-0.0216336
Endothelial cells : PD-1+ Tregs	0.830439	0.0335493
Neutrophils : PD-1+ Helper T cells	0.834166	-0.0284844
Cytotoxic T cells : TAMs	0.83809	-0.0271671
PD-1+ Cytotoxic T cells : PDPN+ CD21+ B cells	0.839842	0.015537
Collagen IV+ Fibroblasts : TAMs	0.840002	-0.023845
SMA+ Fibroblasts : Tumor cells	0.841042	-0.0145958
Lymphatic Endothelial cells : MDSCs	0.841313	0.0257651
GZMB+ Memory T Lymphocytes : ICOS+ Tregs	0.842519	-0.0294831
CD20+ B cells : PD-L1+ Mono-Macs	0.845212	0.0288916
Proliferating cells : SMA+ Fibroblasts	0.850488	-0.0175857
MDSCs : PD-L1+ Mono-Macs	0.851367	-0.0147627
Collagen IV+ Fibroblasts : PD-1+ ICOS+ Tregs	0.851757	-0.0196046
Helper T cells : IDO1+ Monocytes	0.856927	-0.0155974
CD20+ B cells : Memory Cytotoxic T cells	0.858999	-0.0237939
MDSCs : CD44+ cells	0.860289	0.0227716
Epithelial cells : Tumor cells	0.860644	0.0265805
Undefined : Monocytes	0.860717	0.0231387
PD-L1+ Macrophages : PD-1+ Helper T cells	0.863669	0.0201414
Epithelial cells : IDO1+ Macrophages	0.86438	0.0199699
CD21+ B cells : GZMB+ Memory T Lymphocytes	0.865681	-0.0213224
Endothelial cells : TAMs	0.865729	-0.0222827
Endothelial cells : Neutrophils	0.868327	0.0150049
PD-L1+ TAMs : Macrophages	0.868879	-0.02297
Proliferating cells : PD-1+ IDO1+ cells	0.870856	0.0123086
PD-L1+ Macrophages : PD-1+ ICOS+ Tregs	0.871276	0.02306
Neutrophils : TAMs	0.873382	0.0214116
SMA+ Fibroblasts : GZMB+ Cytotoxic T cells	0.8746	-0.0164655
GZMB+ Memory T Lymphocytes : Tregs	0.875223	-0.0207285
Epithelial cells : GZMB+ T Lymphocytes	0.878337	0.0203431
GZMB+ Memory T Lymphocytes : GZMB+ Cytotoxic T cells	0.879365	-0.0216284
CD20+ B cells : Memory Helper T cells	0.88151	-0.0202059
PD-1+ Memory Helper T cells : GZMB+ T Lymphocytes	0.882668	-0.0124914
Tregs : Tregs	0.885501	-0.0179304
TAMs : GZMB+ Cytotoxic T cells	0.889736	0.0178698
CD20+ B cells : PD-1+ Tregs	0.894796	0.0186986
CD20+ B cells : PD-1+ ICOS+ Tregs	0.89585	0.0132836
PD-1+ Memory Helper T cells : PD-1+ Tregs	0.896048	0.0176685
CD44+ cells : PD-L1+ Macrophages	0.898063	-0.01781
Collagen IV+ Fibroblasts : PD-L1+ Macrophages	0.899112	-0.0110626
Neutrophils : IDO1+ Monocytes	0.90082	0.022841
Memory Helper T cells : PD-1+ ICOS+ Tregs	0.903156	0.0172927
Endothelial cells : ICOS+ Tregs	0.906383	-0.0140688
PDPN+ CD21+ B cells : ICOS+ Tregs	0.908475	0.0159713
PD-L1+ Mono-Macs : SMA+ Fibroblasts	0.91132	0.0141856
PDPN+ CD21+ B cells : Cytotoxic T cells	0.916168	0.0145176
Lymphatic Endothelial cells : Neutrophils	0.916172	-0.00897122
Cytotoxic T cells : Memory Helper T cells	0.918338	0.012307
NK cells : TAMs	0.921783	-0.0107131
Memory Helper T cells : Tregs	0.922379	-0.0120452
Collagen IV+ Fibroblasts : Tregs	0.923132	-0.00980428
GZMB+ T Lymphocytes : Tregs	0.925352	-0.0137966
GZMB+ Memory T Lymphocytes : Monocytes	0.933904	-0.0112098
PD-L1+ Macrophages : Tumor cells	0.935685	-0.00992915
SMA+ Fibroblasts : ICOS+ Tregs	0.939319	0.0103069
PD-L1+ Mono-Macs : PD-1+ Tregs	0.940433	-0.00963133
CD20+ B cells : GZMB+ Memory T Lymphocytes	0.941391	-0.00851623
Mono-Macs : IDO1+ Macrophages	0.942008	0.0101392
Proliferating cells : GZMB+ T Lymphocytes	0.946714	-0.0111411
Cytotoxic T cells : Helper T cells	0.950869	-0.00479291
MDSCs : PD-1+ ICOS+ Tregs	0.951416	0.00878004
Collagen IV+ Fibroblasts : MDSCs	0.9516	-0.003948
SMA+ Fibroblasts : SMA+ Fibroblasts	0.955434	-0.00371869
MDSCs : Mono-Macs	0.95604	0.00666896
Neutrophils : GZMB+ Cytotoxic T cells	0.956969	0.00697325
Epithelial cells : T Lymphocytes	0.958447	-0.0067819
Epithelial cells : PD-L1+ TAMs	0.960589	0.00636232
Epithelial cells : Proliferating cells	0.962939	-0.00391844
SMA+ Fibroblasts : Helper T cells	0.965445	-0.00565814
Endothelial cells : PD-1+ ICOS+ Tregs	0.966445	-0.00455948
TAMs : IDO1+ Macrophages	0.967574	-0.00568741
PD-1+ ICOS+ Tregs : IDO1+ Monocytes	0.971441	-0.00335071
Mono-Macs : T Lymphocytes	0.972707	-0.00464014
PD-1+ Memory Helper T cells : IDO1+ CD20+ B cells	0.974475	0.00280068
SMA+ Fibroblasts : PD-1+ ICOS+ Tregs	0.97924	0.00295644
PD-L1+ Mono-Macs : T Lymphocytes	0.980004	0.00345254
PD-1+ Tregs : Monocytes	0.980573	0.00251605
Endothelial cells : Memory Helper T cells	0.983307	0.00204982
Lymphatic Endothelial cells : Cytotoxic T cells	0.983317	0.00272288
Mono-Macs : PD-1+ Tregs	0.984566	0.00227324
Helper T cells : T Lymphocytes	0.98633	0.0028727
Epithelial cells : Macrophages	0.987935	-0.00201442
Neutrophils : ICOS+ Tregs	0.989764	-0.00174379
Epithelial cells : Cytotoxic T cells	0.989983	0.0017283
Helper T cells : GZMB+ Cytotoxic T cells	0.992811	-0.00116226
Mono-Macs : Tumor cells	0.996006	0.000542843
Lymphatic Endothelial cells : Mono-Macs	0.996818	-0.000339811
