# Supplementary material for: Spatial multiplexed immunofluorescence analysis reveals coordinated cellular networks associated with overall survival in metastatic osteosarcoma
Source: Bone Res. 2024 Sep 27;12:55. doi: 10.1038/s41413-024-00359-z (PMC11436896; doi:10.1038/s41413-024-00359-z)
Supplement: Supplementary file 7 — Supplementary File 6 [file 41413_2024_359_MOESM7_ESM.xlsx]

## Sheet: 5-year dec neo v surv neo
feature	p_value	mean_difference
Undefined : IDO1+ HLA-DR+ cells	0.000789864	-0.480958
PD-1+ Memory Cytotoxic T cells : IDO1+ HLA-DR+ cells	0.00523119	-0.503747
PD-L1+ Mono-Macs : SMA+ Fibroblasts	0.00542461	-0.414088
PD-1+ Memory Helper T cells : HLA-A+ cells	0.00956331	-0.381115
Endothelial cells : IDO1+ HLA-DR+ cells	0.0101585	-0.425755
HLA-A+ cells : PD-1+ Cytotoxic T cells	0.0102894	-0.413932
Undefined : PD-1+ Tregs	0.0112378	-0.391144
Lymphatic Endothelial cells : IDO1+ HLA-DR+ cells	0.0138966	-0.316615
HLA-A+ cells : IDO1+ HLA-DR+ cells	0.0142055	-0.324011
HLA-A+ cells : Tregs	0.014519	-0.347709
Endothelial cells : Mono-Macs	0.0155255	-0.335547
MDSCs : PD-1+ Tregs	0.0165019	-0.368381
HLA-A+ cells : Memory Helper T cells	0.0171821	-0.382991
SMA+ Fibroblasts : PD-1+ Tregs	0.0175668	-0.398403
HLA-A+ cells : IDO1+ Macrophages	0.0221158	-0.392144
Epithelial cells : Proliferating cells	0.0232932	0.417454
IDO1+ HLA-DR+ cells : Tumor cells	0.0243721	-0.349984
Undefined : Tregs	0.0249353	-0.362384
HLA-A+ cells : IDO1+ cells	0.0267572	-0.26997
Cytotoxic T cells : Tregs	0.027551	-0.327514
PD-L1+ Mono-Macs : TAMs	0.0285722	-0.253882
IDO1+ Macrophages : IDO1+ HLA-DR+ cells	0.0291465	-0.329639
PD-1+ Memory Helper T cells : NK cells	0.0299937	-0.328837
PD-L1+ Mono-Macs : Tregs	0.0302432	-0.272663
Mono-Macs : Cytotoxic T cells	0.0309313	-0.326654
Proliferating cells : T Lymphocytes	0.0328537	-0.296364
PD-1+ Memory Helper T cells : Tumor cells	0.0329872	-0.336957
MDSCs : IDO1+ HLA-DR+ cells	0.0351758	-0.343009
Memory Helper T cells : IDO1+ HLA-DR+ cells	0.035528	-0.24799
CD20+ B cells : HLA-A+ cells	0.0356465	-0.321012
Endothelial cells : PD-1+ Memory Helper T cells	0.0362911	-0.308532
Endothelial cells : PD-1+ Tregs	0.0366505	-0.357842
PD-L1+ Mono-Macs : Tumor cells	0.0397287	-0.30496
Lymphatic Endothelial cells : PD-1+ Memory Cytotoxic T cells	0.0401562	-0.257411
Mono-Macs : PD-L1+ Mono-Macs	0.0418044	-0.242922
PD-1+ Memory Helper T cells : SMA+ Fibroblasts	0.0419391	-0.254751
IDO1+ HLA-DR+ cells : IDO1+ HLA-DR+ cells	0.0427339	-0.316006
PD-1+ IDO1+ cells : Monocytes	0.04531	-0.315317
PD-1+ Cytotoxic T cells : PD-L1+ Mono-Macs	0.0455998	-0.278139
Lymphatic Endothelial cells : PD-1+ Helper T cells	0.0463332	-0.303516
PD-L1+ Mono-Macs : GZMB+ T Lymphocytes	0.0469758	-0.339346
PD-1+ Cytotoxic T cells : GZMB+ Memory T Lymphocytes	0.0483316	-0.345723
Epithelial cells : PD-1+ Memory Helper T cells	0.0484177	-0.318102
Endothelial cells : Tumor cells	0.0487798	-0.317135
PD-1+ Memory Cytotoxic T cells : PD-1+ Tregs	0.0488747	-0.319248
CD44+ cells : IDO1+ Monocytes	0.0488859	-0.291594
PD-1+ Tregs : Tumor cells	0.0507018	-0.267172
PD-1+ Memory Cytotoxic T cells : Tumor cells	0.050906	-0.249249
T Lymphocytes : Tumor cells	0.0514749	-0.265012
PD-1+ Memory Helper T cells : IDO1+ cells	0.0521247	-0.340839
Mono-Macs : IDO1+ HLA-DR+ cells	0.0535117	-0.333603
HLA-A+ cells : Mono-Macs	0.0535481	-0.279641
PD-L1+ Mono-Macs : Memory Helper T cells	0.0539023	-0.338251
HLA-A+ cells : Tumor cells	0.0547541	-0.290445
Helper T cells : PD-1+ Tregs	0.0547795	-0.357414
Proliferating cells : PD-1+ Tregs	0.0551782	-0.245065
PD-1+ Cytotoxic T cells : IDO1+ HLA-DR+ cells	0.0554081	-0.273086
Endothelial cells : PD-L1+ Mono-Macs	0.0555448	-0.282412
Mono-Macs : SMA+ Fibroblasts	0.0567263	-0.287958
GZMB+ Memory T Lymphocytes : IDO1+ cells	0.0567564	-0.287862
PD-1+ ICOS+ Tregs : PD-1+ Tregs	0.05787	-0.259114
Endothelial cells : Collagen IV+ Fibroblasts	0.0580576	0.258759
PD-1+ Memory Helper T cells : PD-1+ Tregs	0.0585196	-0.266699
SMA+ Fibroblasts : Memory Helper T cells	0.0613088	-0.31642
CD44+ cells : Tregs	0.0631993	-0.27548
SMA+ Fibroblasts : IDO1+ Macrophages	0.0633596	-0.24145
Lymphatic Endothelial cells : HLA-A+ cells	0.0638722	-0.255698
PD-L1+ Macrophages : Tumor cells	0.0652283	-0.228123
PD-1+ Memory Helper T cells : Mono-Macs	0.065721	-0.268548
Mono-Macs : Tregs	0.0663739	-0.251988
MDSCs : SMA+ Fibroblasts	0.067199	-0.253666
NK cells : ICOS+ Tregs	0.067736	-0.270002
Memory Cytotoxic T cells : NK cells	0.0677822	-0.25288
MDSCs : HLA-A+ cells	0.067856	-0.247698
PD-1+ Memory Helper T cells : Undefined	0.0682781	-0.383996
SMA+ Fibroblasts : IDO1+ HLA-DR+ cells	0.0690168	-0.282152
PD-L1+ Macrophages : ICOS+ Tregs	0.0693816	-0.298349
Mono-Macs : GZMB+ Cytotoxic T cells	0.0699762	-0.217208
IDO1+ Macrophages : Tregs	0.0703064	-0.224293
HLA-A+ cells : PD-1+ ICOS+ Tregs	0.0705143	-0.270408
CD20+ B cells : Memory Helper T cells	0.0705491	-0.209066
IDO1+ Monocytes : IDO1+ HLA-DR+ cells	0.0712173	-0.245677
SMA+ Fibroblasts : PD-1+ Helper T cells	0.073297	-0.275921
PD-1+ Cytotoxic T cells : T Lymphocytes	0.0736321	-0.226648
Mono-Macs : PD-1+ Tregs	0.0740289	-0.230856
Memory Helper T cells : IDO1+ Macrophages	0.0743581	-0.273942
PD-1+ Memory Helper T cells : MDSCs	0.0756049	-0.345239
Epithelial cells : PD-1+ Helper T cells	0.0756668	-0.212457
PDPN+ CD21+ B cells : PD-L1+ Macrophages	0.0757749	0.366374
MDSCs : PD-L1+ Mono-Macs	0.0771751	-0.256489
Mono-Macs : IDO1+ Macrophages	0.0773601	-0.269909
Proliferating cells : Tregs	0.0787979	-0.286865
Tregs : Tumor cells	0.0794891	-0.210839
ICOS+ Tregs : IDO1+ cells	0.0811348	-0.309239
Helper T cells : IDO1+ HLA-DR+ cells	0.0824697	-0.237483
Undefined : PD-L1+ Macrophages	0.0837815	-0.200758
Collagen IV+ Fibroblasts : PD-L1+ Mono-Macs	0.0838738	-0.207155
HLA-A+ cells : SMA+ Fibroblasts	0.0849119	-0.240027
PD-1+ Memory Helper T cells : Cytotoxic T cells	0.0849325	-0.225169
Memory Helper T cells : T Lymphocytes	0.0859814	-0.273951
HLA-A+ cells : GZMB+ Cytotoxic T cells	0.0862393	-0.227487
PD-1+ Memory Cytotoxic T cells : GZMB+ T Lymphocytes	0.0863653	-0.267037
ICOS+ Tregs : IDO1+ HLA-DR+ cells	0.086381	-0.258553
PD-1+ Memory Helper T cells : PD-1+ Cytotoxic T cells	0.0864559	-0.21276
PD-L1+ Macrophages : IDO1+ HLA-DR+ cells	0.0872689	-0.224841
Collagen IV+ Fibroblasts : IDO1+ HLA-DR+ cells	0.089415	-0.24639
PD-L1+ Macrophages : NK cells	0.0894311	-0.236801
PD-1+ Helper T cells : Tregs	0.0898729	-0.254181
CD44+ cells : PD-1+ Cytotoxic T cells	0.0902908	-0.24619
Tregs : PD-1+ Tregs	0.0951639	-0.212229
Proliferating cells : PD-1+ Helper T cells	0.095606	-0.251982
PD-1+ Cytotoxic T cells : Tumor cells	0.0956638	-0.215308
HLA-A+ cells : Helper T cells	0.0960335	-0.228193
Tregs : IDO1+ cells	0.0986568	-0.215361
PD-1+ Cytotoxic T cells : IDO1+ cells	0.098731	-0.206191
Undefined : IDO1+ cells	0.0989247	-0.219663
SMA+ Fibroblasts : GZMB+ Memory T Lymphocytes	0.0994318	-0.211392
TAMs : PD-1+ Tregs	0.101703	-0.236632
PD-1+ Memory Helper T cells : PD-L1+ Macrophages	0.101786	-0.202009
PD-1+ Memory Helper T cells : IDO1+ Macrophages	0.102264	-0.20771
PD-1+ Memory Helper T cells : CD20+ B cells	0.102782	-0.181719
NK cells : Memory Helper T cells	0.104179	-0.240048
Tregs : IDO1+ HLA-DR+ cells	0.104313	-0.20283
Proliferating cells : IDO1+ HLA-DR+ cells	0.104401	-0.23033
Helper T cells : IDO1+ cells	0.104475	-0.2185
CD20+ B cells : IDO1+ Macrophages	0.104539	-0.228448
CD21+ B cells : Monocytes	0.105338	0.537139
PD-L1+ Macrophages : Helper T cells	0.106317	-0.210368
CD21+ B cells : Mono-Macs	0.106692	0.504874
PD-1+ Memory Cytotoxic T cells : HLA-A+ cells	0.106713	-0.205356
IDO1+ Macrophages : IDO1+ Macrophages	0.107116	-0.227424
ICOS+ Tregs : PD-1+ Tregs	0.107472	-0.221644
Collagen IV+ Fibroblasts : PD-1+ Tregs	0.108591	-0.222243
PD-L1+ Macrophages : Tregs	0.109555	-0.19572
PD-1+ Cytotoxic T cells : Monocytes	0.110044	-0.233439
PD-L1+ Mono-Macs : NK cells	0.111011	-0.213438
PD-L1+ Macrophages : T Lymphocytes	0.111367	-0.203674
Helper T cells : PD-1+ Helper T cells	0.111958	-0.197906
PD-1+ Cytotoxic T cells : SMA+ Fibroblasts	0.112266	-0.189737
MDSCs : Tregs	0.112855	-0.225575
PD-L1+ Macrophages : Memory Helper T cells	0.113063	-0.193285
PD-1+ Memory Helper T cells : T Lymphocytes	0.113292	-0.266947
HLA-A+ cells : Monocytes	0.113373	-0.185912
Epithelial cells : PD-L1+ Macrophages	0.114002	-0.20118
Endothelial cells : Tregs	0.114007	-0.303957
CD20+ B cells : T Lymphocytes	0.114343	-0.208197
IDO1+ Macrophages : IDO1+ cells	0.114828	-0.220467
HLA-A+ cells : ICOS+ Tregs	0.115196	-0.185777
PD-1+ Memory Helper T cells : Lymphatic Endothelial cells	0.115911	-0.264883
MDSCs : MDSCs	0.116176	-0.226894
TAMs : PD-1+ Helper T cells	0.117755	-0.20603
Mono-Macs : Mono-Macs	0.117978	-0.215848
HLA-A+ cells : Undefined	0.118413	-0.225724
Helper T cells : Tumor cells	0.118578	-0.196526
Memory Helper T cells : IDO1+ cells	0.11861	-0.18185
MDSCs : CD21+ B cells	0.119657	0.439936
PD-L1+ Macrophages : TAMs	0.121361	-0.242664
PD-1+ Memory Helper T cells : GZMB+ Cytotoxic T cells	0.12177	-0.298722
MDSCs : Mono-Macs	0.123525	-0.246606
Epithelial cells : PDPN+ CD21+ B cells	0.123728	0.448507
PD-1+ Memory Helper T cells : CD44+ cells	0.123865	-0.174757
PD-1+ Memory Helper T cells : PD-1+ Memory Cytotoxic T cells	0.125649	-0.224013
Lymphatic Endothelial cells : PD-1+ Tregs	0.129332	-0.216258
PD-1+ Cytotoxic T cells : ICOS+ Tregs	0.12936	-0.209185
IDO1+ Macrophages : Monocytes	0.129789	-0.235515
PD-1+ Cytotoxic T cells : Macrophages	0.130039	-0.194399
MDSCs : Tumor cells	0.131215	-0.29418
PDPN+ CD21+ B cells : Mono-Macs	0.132155	0.421907
Neutrophils : PD-L1+ Mono-Macs	0.133491	-0.204253
MDSCs : PD-L1+ Macrophages	0.133524	-0.17868
HLA-A+ cells : PD-L1+ Mono-Macs	0.133701	-0.186257
PD-1+ Helper T cells : Monocytes	0.134289	-0.225079
Endothelial cells : HLA-A+ cells	0.137926	-0.217207
Neutrophils : PD-1+ Cytotoxic T cells	0.1389	-0.204043
PD-1+ Memory Cytotoxic T cells : SMA+ Fibroblasts	0.14198	-0.196596
Helper T cells : PD-1+ ICOS+ Tregs	0.143373	-0.214276
PD-L1+ Macrophages : IDO1+ cells	0.143835	-0.212688
HLA-A+ cells : IDO1+ Monocytes	0.143967	-0.183733
PD-1+ Cytotoxic T cells : PD-1+ ICOS+ Tregs	0.144557	-0.181261
Undefined : PDPN+ CD21+ B cells	0.146122	0.445115
PD-1+ Memory Helper T cells : PD-L1+ Mono-Macs	0.146135	-0.247623
PD-1+ Memory Cytotoxic T cells : PD-1+ Memory Cytotoxic T cells	0.146483	-0.174397
PD-1+ Memory Cytotoxic T cells : Mono-Macs	0.14674	-0.163668
IDO1+ cells : Monocytes	0.146822	-0.225596
PD-L1+ Macrophages : GZMB+ Cytotoxic T cells	0.147577	-0.237736
Tregs : PD-1+ ICOS+ Tregs	0.148231	-0.208871
PD-1+ Memory Helper T cells : Macrophages	0.148725	-0.195895
PD-L1+ Mono-Macs : PD-L1+ Macrophages	0.148966	-0.201668
PDPN+ CD21+ B cells : Tumor cells	0.15072	0.463839
Tregs : IDO1+ Monocytes	0.152102	-0.176496
Endothelial cells : PD-1+ Helper T cells	0.153022	-0.209237
HLA-A+ cells : T Lymphocytes	0.153088	-0.266373
MDSCs : PD-1+ IDO1+ cells	0.153114	-0.211008
Epithelial cells : IDO1+ HLA-DR+ cells	0.154222	-0.228213
PD-1+ Memory Cytotoxic T cells : PD-1+ ICOS+ Tregs	0.156319	-0.219563
Lymphatic Endothelial cells : Proliferating cells	0.156362	0.391253
PD-1+ Memory Cytotoxic T cells : PD-L1+ Macrophages	0.156691	-0.161038
CD21+ B cells : Undefined	0.157307	0.451514
Memory Cytotoxic T cells : IDO1+ cells	0.157891	-0.235607
Memory Helper T cells : PD-1+ Tregs	0.158264	-0.216249
Cytotoxic T cells : PD-1+ Helper T cells	0.159109	-0.205652
CD44+ cells : PD-1+ ICOS+ Tregs	0.16037	-0.177817
Helper T cells : IDO1+ Macrophages	0.161471	-0.21894
PD-1+ Memory Helper T cells : Helper T cells	0.164203	-0.176825
MDSCs : PD-1+ Cytotoxic T cells	0.164324	-0.196391
PD-L1+ Macrophages : Cytotoxic T cells	0.166774	-0.186349
Memory Helper T cells : Tumor cells	0.166944	-0.215745
PD-L1+ Macrophages : PD-L1+ Macrophages	0.167132	-0.172559
Proliferating cells : PDPN+ CD21+ B cells	0.168497	0.445937
CD21+ B cells : Tumor cells	0.169071	0.450425
GZMB+ T Lymphocytes : IDO1+ Macrophages	0.169235	-0.215798
PD-L1+ Mono-Macs : IDO1+ HLA-DR+ cells	0.169235	-0.215798
NK cells : PD-1+ IDO1+ cells	0.169327	-0.214587
PD-1+ IDO1+ cells : Tregs	0.169327	-0.214587
IDO1+ Monocytes : Macrophages	0.169465	-0.213095
PD-L1+ Macrophages : PD-1+ ICOS+ Tregs	0.169555	-0.212253
Lymphatic Endothelial cells : Undefined	0.169952	0.270251
Epithelial cells : CD21+ B cells	0.170201	0.44039
PD-1+ Cytotoxic T cells : NK cells	0.170374	-0.206762
IDO1+ CD20+ B cells : Tumor cells	0.170906	-0.214581
IDO1+ Macrophages : PD-1+ IDO1+ cells	0.171348	-0.202369
CD21+ B cells : NK cells	0.171618	0.452729
HLA-A+ cells : PD-L1+ Macrophages	0.172064	-0.179413
CD44+ cells : IDO1+ Macrophages	0.172316	-0.198979
Undefined : IDO1+ Macrophages	0.173051	-0.201705
CD21+ B cells : TAMs	0.173515	0.455367
PD-1+ Cytotoxic T cells : PD-1+ Cytotoxic T cells	0.174814	-0.163008
PD-1+ Cytotoxic T cells : Mono-Macs	0.175032	-0.173495
MDSCs : IDO1+ Macrophages	0.17586	-0.165577
PDPN+ CD21+ B cells : Monocytes	0.177436	0.344154
Mono-Macs : NK cells	0.179654	-0.164203
CD21+ B cells : T Lymphocytes	0.18065	-0.161232
PD-L1+ Mono-Macs : GZMB+ Memory T Lymphocytes	0.180833	-0.181785
GZMB+ Cytotoxic T cells : IDO1+ HLA-DR+ cells	0.181091	-0.181421
CD21+ B cells : CD21+ B cells	0.181333	0.488341
CD21+ B cells : PDPN+ CD21+ B cells	0.181718	0.464306
Collagen IV+ Fibroblasts : HLA-A+ cells	0.181836	-0.155014
CD21+ B cells : CD44+ cells	0.182491	0.485302
Memory Cytotoxic T cells : IDO1+ HLA-DR+ cells	0.182993	-0.178881
Cytotoxic T cells : PD-1+ Tregs	0.183263	-0.178539
CD20+ B cells : Tumor cells	0.184695	-0.189546
PD-1+ Memory Helper T cells : IDO1+ HLA-DR+ cells	0.184724	-0.238598
CD44+ cells : CD44+ cells	0.185368	0.473777
PD-1+ Cytotoxic T cells : Tregs	0.185886	-0.161563
PD-L1+ Mono-Macs : PD-L1+ TAMs	0.185954	-0.175353
PDPN+ CD21+ B cells : GZMB+ Memory T Lymphocytes	0.186024	0.447594
CD21+ B cells : Proliferating cells	0.186308	0.399084
NK cells : Tregs	0.186415	-0.207475
SMA+ Fibroblasts : Monocytes	0.187126	-0.159366
CD44+ cells : PDPN+ CD21+ B cells	0.187143	0.443383
Mono-Macs : IDO1+ cells	0.187491	-0.210686
PD-L1+ Macrophages : PD-1+ Tregs	0.187729	-0.173434
HLA-A+ cells : Memory Cytotoxic T cells	0.189605	-0.184555
PD-1+ Memory Helper T cells : PD-1+ Helper T cells	0.190768	-0.238994
PD-1+ Memory Cytotoxic T cells : PD-L1+ Mono-Macs	0.190784	-0.166145
Lymphatic Endothelial cells : CD21+ B cells	0.190906	0.42126
PD-1+ Memory Helper T cells : PD-1+ ICOS+ Tregs	0.191771	-0.202487
HLA-A+ cells : GZMB+ Memory T Lymphocytes	0.193245	-0.159361
Lymphatic Endothelial cells : PDPN+ CD21+ B cells	0.193669	0.416426
Tregs : Monocytes	0.193845	-0.240786
NK cells : Monocytes	0.195034	-0.151487
PD-L1+ TAMs : Monocytes	0.195393	-0.166576
PD-1+ Cytotoxic T cells : PD-L1+ Macrophages	0.195697	-0.153994
PD-1+ IDO1+ cells : IDO1+ cells	0.19679	-0.165224
Neutrophils : NK cells	0.196912	0.400565
PD-L1+ TAMs : IDO1+ cells	0.19699	-0.165066
Mono-Macs : PD-1+ ICOS+ Tregs	0.19756	-0.231143
NK cells : IDO1+ cells	0.197863	-0.164384
T Lymphocytes : IDO1+ Macrophages	0.198527	-0.163874
Endothelial cells : Proliferating cells	0.199744	-0.230865
CD44+ cells : NK cells	0.200622	0.454631
Lymphatic Endothelial cells : TAMs	0.200677	0.302209
PDPN+ CD21+ B cells : TAMs	0.201485	0.390122
Cytotoxic T cells : ICOS+ Tregs	0.201827	-0.19077
Endothelial cells : IDO1+ CD20+ B cells	0.201983	-0.146074
PD-1+ Memory Cytotoxic T cells : PD-1+ Cytotoxic T cells	0.202036	-0.154797
CD44+ cells : GZMB+ Cytotoxic T cells	0.202242	0.340877
Collagen IV+ Fibroblasts : Tregs	0.203159	-0.212367
CD20+ B cells : CD21+ B cells	0.203994	0.428565
PDPN+ CD21+ B cells : NK cells	0.204004	0.363999
PD-1+ Memory Cytotoxic T cells : Undefined	0.20412	-0.189072
PDPN+ CD21+ B cells : PDPN+ CD21+ B cells	0.205362	0.389089
HLA-A+ cells : NK cells	0.206737	-0.256224
HLA-A+ cells : PD-1+ Helper T cells	0.206989	-0.185806
PD-L1+ Macrophages : IDO1+ Monocytes	0.207395	-0.157743
Cytotoxic T cells : IDO1+ HLA-DR+ cells	0.207659	-0.197662
Collagen IV+ Fibroblasts : PD-L1+ TAMs	0.208546	0.426079
CD20+ B cells : Mono-Macs	0.208821	-0.159626
Epithelial cells : PD-1+ Cytotoxic T cells	0.208948	-0.281674
CD44+ cells : Undefined	0.210343	0.383795
T Lymphocytes : Tregs	0.211419	-0.208485
Cytotoxic T cells : IDO1+ Macrophages	0.212296	-0.154782
PD-1+ Memory Cytotoxic T cells : Monocytes	0.214333	-0.162315
HLA-A+ cells : PD-1+ IDO1+ cells	0.214635	-0.149388
MDSCs : NK cells	0.214866	-0.182471
Mono-Macs : GZMB+ Memory T Lymphocytes	0.214925	0.301352
PDPN+ CD21+ B cells : Macrophages	0.215543	0.34508
PD-1+ Memory Helper T cells : PD-1+ IDO1+ cells	0.215796	-0.149029
Epithelial cells : PD-L1+ Mono-Macs	0.216596	-0.166551
GZMB+ Memory T Lymphocytes : GZMB+ Memory T Lymphocytes	0.21857	0.389695
CD44+ cells : Proliferating cells	0.219674	0.356385
Memory Helper T cells : Helper T cells	0.219746	-0.172421
PD-L1+ Macrophages : Macrophages	0.220052	-0.154421
CD44+ cells : TAMs	0.220481	0.370388
Collagen IV+ Fibroblasts : CD44+ cells	0.220524	0.372033
Endothelial cells : MDSCs	0.221126	-0.18889
SMA+ Fibroblasts : Tumor cells	0.221566	-0.162771
Mono-Macs : PD-1+ IDO1+ cells	0.221607	-0.149764
Mono-Macs : PD-1+ Helper T cells	0.224271	-0.143516
CD44+ cells : GZMB+ T Lymphocytes	0.2255	0.355853
PD-1+ Cytotoxic T cells : Cytotoxic T cells	0.225626	-0.203241
CD20+ B cells : Tregs	0.226216	-0.143293
Epithelial cells : PD-1+ Tregs	0.226292	-0.203492
CD21+ B cells : Helper T cells	0.226652	0.345213
CD44+ cells : Tumor cells	0.226801	0.40277
Epithelial cells : CD44+ cells	0.2274	0.345589
Epithelial cells : Tregs	0.227753	-0.184857
PD-1+ Cytotoxic T cells : PD-1+ Helper T cells	0.227961	-0.153726
PD-1+ Memory Helper T cells : Monocytes	0.228112	-0.162836
CD20+ B cells : PD-1+ Cytotoxic T cells	0.2285	-0.146448
TAMs : GZMB+ Memory T Lymphocytes	0.228628	0.304244
PD-L1+ Mono-Macs : ICOS+ Tregs	0.229014	-0.143168
Epithelial cells : Epithelial cells	0.229194	-0.208499
CD44+ cells : IDO1+ cells	0.229674	0.375976
CD44+ cells : SMA+ Fibroblasts	0.230362	0.367329
PD-L1+ TAMs : Tumor cells	0.231302	-0.148544
PDPN+ CD21+ B cells : PD-L1+ TAMs	0.231614	-0.145041
Lymphatic Endothelial cells : CD44+ cells	0.231923	0.346389
HLA-A+ cells : Cytotoxic T cells	0.234517	-0.17473
Mono-Macs : Memory Cytotoxic T cells	0.235369	-0.172561
TAMs : IDO1+ Monocytes	0.235579	0.337298
Memory Cytotoxic T cells : GZMB+ Memory T Lymphocytes	0.237105	0.415998
HLA-A+ cells : PD-L1+ TAMs	0.237292	-0.147544
PD-1+ Helper T cells : Tumor cells	0.239766	-0.137741
Helper T cells : ICOS+ Tregs	0.240334	-0.193401
Memory Helper T cells : GZMB+ Memory T Lymphocytes	0.240938	0.308
PD-1+ Cytotoxic T cells : Helper T cells	0.241066	-0.179762
CD21+ B cells : IDO1+ cells	0.241737	0.354029
Collagen IV+ Fibroblasts : PDPN+ CD21+ B cells	0.241893	0.335899
Undefined : PD-1+ IDO1+ cells	0.241906	-0.139565
PD-L1+ Macrophages : SMA+ Fibroblasts	0.24423	-0.134399
PD-1+ Memory Helper T cells : PD-1+ Memory Helper T cells	0.244323	-0.176596
PD-L1+ Mono-Macs : IDO1+ Macrophages	0.245824	-0.16525
Neutrophils : Proliferating cells	0.246063	0.357011
PD-L1+ Macrophages : Monocytes	0.246395	-0.184884
Collagen IV+ Fibroblasts : Neutrophils	0.246492	0.260017
PD-1+ IDO1+ cells : Tumor cells	0.248227	-0.138975
Neutrophils : PD-1+ IDO1+ cells	0.24854	-0.138168
Endothelial cells : PD-1+ Cytotoxic T cells	0.249152	-0.237822
CD20+ B cells : PD-1+ ICOS+ Tregs	0.249671	-0.137748
ICOS+ Tregs : ICOS+ Tregs	0.251245	-0.157565
CD21+ B cells : SMA+ Fibroblasts	0.251641	0.324531
CD20+ B cells : Helper T cells	0.251872	-0.129924
PD-1+ Cytotoxic T cells : Memory Cytotoxic T cells	0.253119	-0.221489
CD21+ B cells : PD-L1+ Macrophages	0.255237	0.331137
Collagen IV+ Fibroblasts : CD21+ B cells	0.256277	0.317878
IDO1+ CD20+ B cells : Mono-Macs	0.256293	-0.135368
Lymphatic Endothelial cells : GZMB+ T Lymphocytes	0.256314	0.311235
PD-1+ Cytotoxic T cells : PDPN+ CD21+ B cells	0.257106	0.329076
HLA-A+ cells : Proliferating cells	0.257662	-0.144857
Lymphatic Endothelial cells : Memory Helper T cells	0.259239	-0.173074
Collagen IV+ Fibroblasts : NK cells	0.259415	0.362467
PD-1+ Memory Helper T cells : Neutrophils	0.261307	-0.135287
PD-1+ Memory Helper T cells : Memory Helper T cells	0.262981	-0.157939
CD20+ B cells : CD20+ B cells	0.263267	-0.130188
TAMs : PD-1+ IDO1+ cells	0.265213	-0.132358
Proliferating cells : Proliferating cells	0.266748	0.303632
Proliferating cells : GZMB+ T Lymphocytes	0.266799	0.25248
CD44+ cells : GZMB+ Memory T Lymphocytes	0.267717	0.277153
Lymphatic Endothelial cells : PD-L1+ Macrophages	0.267785	-0.129128
PD-L1+ Mono-Macs : GZMB+ Cytotoxic T cells	0.268432	-0.14435
Neutrophils : PD-1+ Tregs	0.269691	-0.13092
PD-1+ Cytotoxic T cells : Undefined	0.269709	-0.191903
Lymphatic Endothelial cells : MDSCs	0.269833	-0.156352
Mono-Macs : Helper T cells	0.270247	-0.139867
Endothelial cells : CD21+ B cells	0.270311	0.28085
GZMB+ Memory T Lymphocytes : GZMB+ Cytotoxic T cells	0.270317	0.292644
CD44+ cells : PD-1+ Tregs	0.272291	-0.130106
GZMB+ Memory T Lymphocytes : ICOS+ Tregs	0.27487	0.37661
Neutrophils : IDO1+ HLA-DR+ cells	0.275838	-0.129791
MDSCs : IDO1+ CD20+ B cells	0.276007	-0.142792
PD-1+ Cytotoxic T cells : Proliferating cells	0.276011	-0.158706
CD21+ B cells : Macrophages	0.276245	0.321567
MDSCs : PDPN+ CD21+ B cells	0.279325	0.31536
PD-L1+ Macrophages : PD-1+ Helper T cells	0.279342	-0.127968
PD-L1+ Mono-Macs : PD-1+ ICOS+ Tregs	0.279342	-0.127968
PD-1+ Helper T cells : ICOS+ Tregs	0.279748	0.318983
PDPN+ CD21+ B cells : SMA+ Fibroblasts	0.280464	0.305788
Mono-Macs : Tumor cells	0.280563	-0.192864
CD44+ cells : T Lymphocytes	0.283181	0.300656
GZMB+ Cytotoxic T cells : IDO1+ Monocytes	0.283905	-0.172747
Neutrophils : Tumor cells	0.284525	0.292274
Endothelial cells : Undefined	0.284975	-0.279113
Proliferating cells : NK cells	0.285712	0.304576
CD20+ B cells : IDO1+ cells	0.286917	-0.125774
Undefined : SMA+ Fibroblasts	0.287127	-0.154171
Neutrophils : Cytotoxic T cells	0.289085	0.269106
Lymphatic Endothelial cells : IDO1+ CD20+ B cells	0.289511	-0.125045
PD-1+ Memory Cytotoxic T cells : PD-1+ Helper T cells	0.2914	-0.18977
Endothelial cells : PDPN+ CD21+ B cells	0.291786	0.270861
Endothelial cells : Endothelial cells	0.291811	-0.154496
CD44+ cells : Macrophages	0.292429	0.336338
Helper T cells : PD-1+ IDO1+ cells	0.293314	-0.123995
GZMB+ T Lymphocytes : Tumor cells	0.294557	0.273347
Collagen IV+ Fibroblasts : Collagen IV+ Fibroblasts	0.295726	0.179882
MDSCs : PD-1+ Helper T cells	0.297144	-0.122592
Endothelial cells : CD44+ cells	0.298129	0.288536
PD-1+ Memory Cytotoxic T cells : PDPN+ CD21+ B cells	0.301147	0.296117
CD44+ cells : Mono-Macs	0.302728	0.30457
CD21+ B cells : Tregs	0.303368	0.292915
Neutrophils : Undefined	0.303974	0.267771
PD-1+ Memory Cytotoxic T cells : Proliferating cells	0.305576	-0.130912
Memory Cytotoxic T cells : Monocytes	0.305673	-0.174663
Monocytes : IDO1+ HLA-DR+ cells	0.307808	-0.167438
Cytotoxic T cells : GZMB+ Cytotoxic T cells	0.308621	0.263763
PDPN+ CD21+ B cells : GZMB+ Cytotoxic T cells	0.309529	0.215312
MDSCs : CD44+ cells	0.309668	0.273587
Collagen IV+ Fibroblasts : SMA+ Fibroblasts	0.310398	0.312923
PD-L1+ Macrophages : IDO1+ Macrophages	0.312101	-0.117523
Undefined : Memory Helper T cells	0.312166	-0.231445
PDPN+ CD21+ B cells : IDO1+ cells	0.314479	0.287028
Neutrophils : Mono-Macs	0.315457	0.246414
Epithelial cells : PD-1+ IDO1+ cells	0.315809	-0.118127
MDSCs : IDO1+ cells	0.316129	-0.175966
Undefined : Helper T cells	0.317594	-0.18006
Memory Helper T cells : Tregs	0.318738	-0.163273
SMA+ Fibroblasts : IDO1+ cells	0.319973	-0.188714
Neutrophils : Memory Helper T cells	0.320323	0.157814
Collagen IV+ Fibroblasts : IDO1+ Monocytes	0.323648	-0.115567
Neutrophils : CD44+ cells	0.324881	0.279606
SMA+ Fibroblasts : PD-1+ ICOS+ Tregs	0.325263	-0.121074
PD-1+ Memory Cytotoxic T cells : Helper T cells	0.32575	-0.140527
PD-1+ Memory Helper T cells : CD21+ B cells	0.327468	0.316228
Collagen IV+ Fibroblasts : PD-1+ IDO1+ cells	0.328142	-0.11525
HLA-A+ cells : HLA-A+ cells	0.329853	-0.121006
PD-1+ Memory Cytotoxic T cells : Memory Helper T cells	0.331762	-0.161428
CD20+ B cells : ICOS+ Tregs	0.333621	-0.140937
SMA+ Fibroblasts : GZMB+ Cytotoxic T cells	0.334334	-0.11638
SMA+ Fibroblasts : ICOS+ Tregs	0.334963	-0.196641
Collagen IV+ Fibroblasts : IDO1+ Macrophages	0.335186	0.279879
CD20+ B cells : Cytotoxic T cells	0.335787	-0.126472
Endothelial cells : PD-1+ IDO1+ cells	0.337377	-0.11244
PD-1+ IDO1+ cells : PD-1+ IDO1+ cells	0.338261	-0.112945
Neutrophils : PDPN+ CD21+ B cells	0.339725	0.267352
Helper T cells : GZMB+ Cytotoxic T cells	0.340526	0.264666
CD20+ B cells : PD-L1+ Macrophages	0.341476	-0.215026
SMA+ Fibroblasts : Tregs	0.342379	-0.222633
Lymphatic Endothelial cells : PD-1+ ICOS+ Tregs	0.344738	-0.112593
IDO1+ Macrophages : Macrophages	0.344856	-0.190264
CD20+ B cells : GZMB+ Memory T Lymphocytes	0.346594	-0.111111
CD20+ B cells : IDO1+ HLA-DR+ cells	0.346594	-0.111111
CD20+ B cells : PD-1+ IDO1+ cells	0.346594	-0.111111
CD20+ B cells : PD-1+ Tregs	0.346594	-0.111111
CD20+ B cells : PD-L1+ TAMs	0.346594	-0.111111
CD21+ B cells : PD-1+ IDO1+ cells	0.346594	-0.111111
CD44+ cells : PD-1+ Helper T cells	0.346594	-0.111111
Collagen IV+ Fibroblasts : IDO1+ CD20+ B cells	0.346594	-0.111111
Cytotoxic T cells : PD-1+ IDO1+ cells	0.346594	-0.111111
GZMB+ Cytotoxic T cells : PD-1+ IDO1+ cells	0.346594	-0.111111
GZMB+ Memory T Lymphocytes : PD-1+ ICOS+ Tregs	0.346594	-0.111111
GZMB+ Memory T Lymphocytes : PD-1+ IDO1+ cells	0.346594	-0.111111
GZMB+ T Lymphocytes : PD-1+ IDO1+ cells	0.346594	-0.111111
IDO1+ CD20+ B cells : CD44+ cells	0.346594	-0.111111
IDO1+ CD20+ B cells : Cytotoxic T cells	0.346594	-0.111111
IDO1+ CD20+ B cells : GZMB+ Cytotoxic T cells	0.346594	-0.111111
IDO1+ CD20+ B cells : Helper T cells	0.346594	-0.111111
IDO1+ CD20+ B cells : IDO1+ HLA-DR+ cells	0.346594	-0.111111
IDO1+ CD20+ B cells : IDO1+ Monocytes	0.346594	-0.111111
IDO1+ CD20+ B cells : Monocytes	0.346594	-0.111111
IDO1+ CD20+ B cells : PDPN+ CD21+ B cells	0.346594	-0.111111
IDO1+ Macrophages : PD-1+ ICOS+ Tregs	0.346594	-0.111111
IDO1+ Macrophages : PD-1+ Tregs	0.346594	-0.111111
IDO1+ cells : IDO1+ Monocytes	0.346594	-0.111111
IDO1+ cells : Macrophages	0.346594	-0.111111
Lymphatic Endothelial cells : PD-1+ IDO1+ cells	0.346594	-0.111111
Lymphatic Endothelial cells : PD-L1+ TAMs	0.346594	-0.111111
Memory Cytotoxic T cells : IDO1+ Monocytes	0.346594	-0.111111
Memory Cytotoxic T cells : PD-1+ Tregs	0.346594	-0.111111
Memory Helper T cells : PD-1+ IDO1+ cells	0.346594	-0.111111
NK cells : GZMB+ Memory T Lymphocytes	0.346594	-0.111111
NK cells : IDO1+ HLA-DR+ cells	0.346594	-0.111111
NK cells : PD-1+ ICOS+ Tregs	0.346594	-0.111111
NK cells : PD-L1+ TAMs	0.346594	-0.111111
PD-1+ Cytotoxic T cells : IDO1+ Macrophages	0.346594	-0.111111
PD-1+ Cytotoxic T cells : IDO1+ Monocytes	0.346594	-0.111111
PD-1+ Cytotoxic T cells : PD-1+ IDO1+ cells	0.346594	-0.111111
PD-1+ Helper T cells : IDO1+ Macrophages	0.346594	-0.111111
PD-1+ Helper T cells : Macrophages	0.346594	-0.111111
PD-1+ Helper T cells : PD-1+ ICOS+ Tregs	0.346594	-0.111111
PD-1+ ICOS+ Tregs : IDO1+ HLA-DR+ cells	0.346594	-0.111111
PD-1+ ICOS+ Tregs : IDO1+ Monocytes	0.346594	-0.111111
PD-1+ ICOS+ Tregs : IDO1+ cells	0.346594	-0.111111
PD-1+ IDO1+ cells : ICOS+ Tregs	0.346594	-0.111111
PD-1+ IDO1+ cells : IDO1+ HLA-DR+ cells	0.346594	-0.111111
PD-1+ IDO1+ cells : IDO1+ Monocytes	0.346594	-0.111111
PD-1+ IDO1+ cells : Macrophages	0.346594	-0.111111
PD-1+ Memory Cytotoxic T cells : IDO1+ Monocytes	0.346594	-0.111111
PD-1+ Memory Cytotoxic T cells : PD-1+ IDO1+ cells	0.346594	-0.111111
PD-1+ Tregs : IDO1+ cells	0.346594	-0.111111
PD-1+ Tregs : Macrophages	0.346594	-0.111111
PD-L1+ Macrophages : PD-1+ IDO1+ cells	0.346594	-0.111111
PD-L1+ Mono-Macs : IDO1+ cells	0.346594	-0.111111
PD-L1+ Mono-Macs : PD-1+ IDO1+ cells	0.346594	-0.111111
PD-L1+ TAMs : GZMB+ Memory T Lymphocytes	0.346594	-0.111111
PD-L1+ TAMs : ICOS+ Tregs	0.346594	-0.111111
PDPN+ CD21+ B cells : PD-1+ Helper T cells	0.346594	-0.111111
PDPN+ CD21+ B cells : PD-1+ IDO1+ cells	0.346594	-0.111111
T Lymphocytes : IDO1+ HLA-DR+ cells	0.346594	-0.111111
T Lymphocytes : IDO1+ cells	0.346594	-0.111111
T Lymphocytes : PD-1+ Helper T cells	0.346594	-0.111111
T Lymphocytes : PD-1+ Tregs	0.346594	-0.111111
Collagen IV+ Fibroblasts : GZMB+ T Lymphocytes	0.34712	0.266025
IDO1+ CD20+ B cells : Undefined	0.347968	-0.117508
CD20+ B cells : CD44+ cells	0.348899	0.263425
PD-1+ Memory Helper T cells : Tregs	0.34972	-0.190409
GZMB+ Cytotoxic T cells : Tumor cells	0.351237	-0.147737
HLA-A+ cells : PD-1+ Tregs	0.35204	-0.1177
Neutrophils : GZMB+ Cytotoxic T cells	0.353439	0.237016
Lymphatic Endothelial cells : Lymphatic Endothelial cells	0.354109	0.242659
Mono-Macs : TAMs	0.35482	-0.148062
Endothelial cells : PD-L1+ Macrophages	0.357264	-0.108202
Collagen IV+ Fibroblasts : Macrophages	0.358333	0.255131
Proliferating cells : PD-1+ IDO1+ cells	0.359921	-0.109127
NK cells : GZMB+ T Lymphocytes	0.360591	0.254864
Proliferating cells : Memory Cytotoxic T cells	0.362568	-0.139539
Neutrophils : SMA+ Fibroblasts	0.362926	0.239902
CD21+ B cells : Cytotoxic T cells	0.364285	0.300018
Lymphatic Endothelial cells : Tumor cells	0.364702	0.218045
IDO1+ CD20+ B cells : SMA+ Fibroblasts	0.366097	-0.112983
PD-1+ Memory Helper T cells : PDPN+ CD21+ B cells	0.367647	0.236915
Neutrophils : PD-L1+ Macrophages	0.36812	-0.108176
Collagen IV+ Fibroblasts : TAMs	0.368363	0.238118
Proliferating cells : Undefined	0.368922	0.239968
CD44+ cells : PD-L1+ Macrophages	0.371427	0.253033
Collagen IV+ Fibroblasts : PD-1+ Memory Helper T cells	0.372321	-0.131069
TAMs : PD-1+ ICOS+ Tregs	0.374519	-0.15111
IDO1+ Macrophages : Tumor cells	0.374831	-0.105074
Cytotoxic T cells : IDO1+ Monocytes	0.377781	-0.109621
Undefined : GZMB+ T Lymphocytes	0.37906	0.233834
PDPN+ CD21+ B cells : Memory Helper T cells	0.379496	0.257719
Neutrophils : CD21+ B cells	0.379715	0.249923
PD-1+ Memory Helper T cells : IDO1+ Monocytes	0.381094	-0.105174
MDSCs : GZMB+ Memory T Lymphocytes	0.381835	0.230146
GZMB+ Cytotoxic T cells : IDO1+ Macrophages	0.382293	0.243223
GZMB+ Memory T Lymphocytes : GZMB+ T Lymphocytes	0.382433	0.248155
PD-1+ Cytotoxic T cells : GZMB+ Cytotoxic T cells	0.383939	-0.247878
HLA-A+ cells : CD21+ B cells	0.384864	0.242768
Tregs : Tregs	0.388044	-0.167166
Undefined : PD-L1+ Mono-Macs	0.388786	-0.220985
Memory Cytotoxic T cells : PD-1+ ICOS+ Tregs	0.389549	-0.113425
CD21+ B cells : GZMB+ Memory T Lymphocytes	0.391002	0.25
CD21+ B cells : GZMB+ T Lymphocytes	0.391002	0.25
CD21+ B cells : ICOS+ Tregs	0.391002	0.25
CD21+ B cells : IDO1+ HLA-DR+ cells	0.391002	0.25
CD21+ B cells : IDO1+ Monocytes	0.391002	0.25
CD21+ B cells : PD-1+ ICOS+ Tregs	0.391002	0.25
GZMB+ Memory T Lymphocytes : IDO1+ HLA-DR+ cells	0.391002	0.25
GZMB+ T Lymphocytes : ICOS+ Tregs	0.391002	0.25
IDO1+ CD20+ B cells : Macrophages	0.391002	0.25
Memory Cytotoxic T cells : PD-L1+ TAMs	0.391002	0.25
PD-1+ Cytotoxic T cells : GZMB+ T Lymphocytes	0.391002	0.25
PD-1+ Helper T cells : GZMB+ Memory T Lymphocytes	0.391002	0.25
PDPN+ CD21+ B cells : PD-1+ ICOS+ Tregs	0.391002	0.25
T Lymphocytes : IDO1+ Monocytes	0.391002	0.25
TAMs : T Lymphocytes	0.393715	0.232088
Collagen IV+ Fibroblasts : Lymphatic Endothelial cells	0.394347	0.209991
Cytotoxic T cells : Tumor cells	0.395399	-0.146097
Lymphatic Endothelial cells : IDO1+ Monocytes	0.395615	-0.103746
GZMB+ Cytotoxic T cells : PD-1+ Tregs	0.396202	-0.118063
SMA+ Fibroblasts : IDO1+ Monocytes	0.398873	-0.0989355
TAMs : GZMB+ Cytotoxic T cells	0.400379	0.231798
Neutrophils : GZMB+ Memory T Lymphocytes	0.402965	0.231364
CD20+ B cells : Monocytes	0.403947	-0.103803
Neutrophils : IDO1+ Monocytes	0.404139	0.282351
CD20+ B cells : GZMB+ T Lymphocytes	0.405943	0.241181
CD20+ B cells : PDPN+ CD21+ B cells	0.407305	0.241982
PD-1+ Memory Cytotoxic T cells : NK cells	0.407328	-0.126991
CD21+ B cells : PD-L1+ Mono-Macs	0.407489	0.240293
Memory Helper T cells : PD-1+ Helper T cells	0.408183	-0.130654
Cytotoxic T cells : Monocytes	0.409331	-0.11308
CD20+ B cells : PD-L1+ Mono-Macs	0.410929	-0.162908
Mono-Macs : PD-L1+ Macrophages	0.411692	-0.124677
Helper T cells : Helper T cells	0.412713	-0.116776
CD21+ B cells : PD-L1+ TAMs	0.413183	0.237057
CD21+ B cells : Memory Helper T cells	0.413726	0.222584
MDSCs : Neutrophils	0.41824	0.23198
Cytotoxic T cells : NK cells	0.418595	-0.170767
Lymphatic Endothelial cells : Macrophages	0.418626	0.266314
Neutrophils : TAMs	0.420238	0.21961
Helper T cells : GZMB+ T Lymphocytes	0.420344	0.208364
Epithelial cells : Lymphatic Endothelial cells	0.421362	-0.123491
HLA-A+ cells : GZMB+ T Lymphocytes	0.422039	0.225421
MDSCs : GZMB+ T Lymphocytes	0.424282	0.222608
Memory Helper T cells : Memory Helper T cells	0.425531	-0.104818
TAMs : GZMB+ T Lymphocytes	0.426022	0.228629
PD-1+ Memory Cytotoxic T cells : Cytotoxic T cells	0.42924	-0.0980883
CD20+ B cells : Undefined	0.429633	-0.103321
NK cells : Macrophages	0.430249	0.217468
GZMB+ T Lymphocytes : Macrophages	0.432506	0.226484
MDSCs : IDO1+ Monocytes	0.433326	-0.110297
PD-1+ Memory Cytotoxic T cells : IDO1+ cells	0.434954	-0.0902345
Monocytes : Tumor cells	0.438117	-0.164754
Helper T cells : Tregs	0.438973	-0.108668
Epithelial cells : PD-L1+ TAMs	0.439641	0.204174
GZMB+ Cytotoxic T cells : Macrophages	0.44029	0.222074
IDO1+ Macrophages : ICOS+ Tregs	0.440823	-0.139943
T Lymphocytes : ICOS+ Tregs	0.441125	-0.0931202
PD-1+ Helper T cells : PD-1+ Helper T cells	0.442713	-0.0909122
CD20+ B cells : Lymphatic Endothelial cells	0.443651	-0.101432
MDSCs : PD-1+ Memory Cytotoxic T cells	0.444505	-0.111464
MDSCs : Helper T cells	0.445797	-0.131585
Mono-Macs : Memory Helper T cells	0.445956	-0.0883584
Cytotoxic T cells : SMA+ Fibroblasts	0.446468	-0.0992644
Memory Helper T cells : Monocytes	0.447285	0.183467
PD-1+ Memory Cytotoxic T cells : CD21+ B cells	0.447708	0.218184
Endothelial cells : Lymphatic Endothelial cells	0.451639	-0.106007
Cytotoxic T cells : GZMB+ T Lymphocytes	0.452916	0.215208
SMA+ Fibroblasts : GZMB+ T Lymphocytes	0.455279	0.204418
Neutrophils : PD-1+ Helper T cells	0.455351	0.214726
PD-L1+ Macrophages : PD-L1+ TAMs	0.455632	-0.116558
GZMB+ T Lymphocytes : GZMB+ T Lymphocytes	0.45564	0.205966
ICOS+ Tregs : Tumor cells	0.457494	-0.13361
Neutrophils : Monocytes	0.457865	0.198113
PD-L1+ TAMs : PD-L1+ TAMs	0.459377	-0.122572
CD20+ B cells : PD-1+ Memory Cytotoxic T cells	0.46087	0.239468
GZMB+ Cytotoxic T cells : IDO1+ cells	0.462252	-0.161398
Collagen IV+ Fibroblasts : ICOS+ Tregs	0.462495	0.228119
TAMs : PD-L1+ TAMs	0.463147	-0.114342
Mono-Macs : Monocytes	0.464362	-0.166309
GZMB+ T Lymphocytes : IDO1+ cells	0.466926	0.208371
PD-1+ ICOS+ Tregs : Tumor cells	0.468376	-0.160594
PD-1+ Memory Cytotoxic T cells : T Lymphocytes	0.46849	-0.187538
Memory Cytotoxic T cells : T Lymphocytes	0.4691	0.182678
T Lymphocytes : T Lymphocytes	0.471994	0.196438
Epithelial cells : PD-1+ ICOS+ Tregs	0.472424	-0.152463
PDPN+ CD21+ B cells : GZMB+ T Lymphocytes	0.475193	0.204229
T Lymphocytes : Monocytes	0.477255	-0.0881566
CD20+ B cells : GZMB+ Cytotoxic T cells	0.479609	-0.106795
Epithelial cells : PD-1+ Memory Cytotoxic T cells	0.479992	-0.173899
Memory Helper T cells : PD-1+ ICOS+ Tregs	0.483276	-0.156839
Lymphatic Endothelial cells : PD-1+ Cytotoxic T cells	0.483332	-0.11737
Lymphatic Endothelial cells : Tregs	0.483655	-0.0952267
PDPN+ CD21+ B cells : Tregs	0.484209	0.200858
MDSCs : Undefined	0.48428	-0.191366
Mono-Macs : ICOS+ Tregs	0.484329	-0.104004
Neutrophils : ICOS+ Tregs	0.484662	0.190357
MDSCs : T Lymphocytes	0.48619	-0.152415
Endothelial cells : PD-1+ Memory Cytotoxic T cells	0.48712	-0.162012
PD-L1+ Mono-Macs : Monocytes	0.487952	-0.14345
Memory Cytotoxic T cells : SMA+ Fibroblasts	0.49102	-0.181236
Collagen IV+ Fibroblasts : Monocytes	0.491497	-0.084336
Helper T cells : GZMB+ Memory T Lymphocytes	0.497491	0.11992
NK cells : TAMs	0.500931	0.175985
TAMs : Monocytes	0.50128	-0.0833467
Lymphatic Endothelial cells : Helper T cells	0.501556	-0.118357
Endothelial cells : Monocytes	0.502545	-0.123977
SMA+ Fibroblasts : Macrophages	0.502936	0.170806
Neutrophils : T Lymphocytes	0.503886	0.182139
Epithelial cells : TAMs	0.505441	0.180274
T Lymphocytes : GZMB+ T Lymphocytes	0.506838	0.180427
Undefined : GZMB+ Memory T Lymphocytes	0.509006	0.171732
Neutrophils : Memory Cytotoxic T cells	0.509051	0.178239
PDPN+ CD21+ B cells : ICOS+ Tregs	0.513178	0.187855
MDSCs : PD-L1+ TAMs	0.516437	-0.0857438
TAMs : Macrophages	0.517469	0.177411
PD-L1+ TAMs : T Lymphocytes	0.519209	0.185247
Lymphatic Endothelial cells : T Lymphocytes	0.519491	-0.13998
Collagen IV+ Fibroblasts : CD20+ B cells	0.520272	0.160195
Collagen IV+ Fibroblasts : PD-L1+ Macrophages	0.522017	-0.0756032
IDO1+ Monocytes : IDO1+ Monocytes	0.522038	-0.095039
Neutrophils : Macrophages	0.523578	0.177816
CD21+ B cells : PD-1+ Cytotoxic T cells	0.525145	0.17504
Neutrophils : IDO1+ Macrophages	0.52773	-0.08203
PD-L1+ Mono-Macs : PD-L1+ Mono-Macs	0.5328	-0.0848888
GZMB+ Memory T Lymphocytes : Monocytes	0.534726	0.176463
Collagen IV+ Fibroblasts : PD-1+ Memory Cytotoxic T cells	0.534995	-0.0722914
Lymphatic Endothelial cells : Memory Cytotoxic T cells	0.535595	0.168285
Collagen IV+ Fibroblasts : PD-1+ Cytotoxic T cells	0.537412	-0.0990188
Lymphatic Endothelial cells : Mono-Macs	0.537433	-0.0720912
NK cells : GZMB+ Cytotoxic T cells	0.539039	0.151102
Cytotoxic T cells : GZMB+ Memory T Lymphocytes	0.539282	0.166319
Neutrophils : GZMB+ T Lymphocytes	0.541202	0.170589
Endothelial cells : Macrophages	0.542	0.165264
CD20+ B cells : Neutrophils	0.542229	0.151487
PD-1+ Memory Helper T cells : Proliferating cells	0.542363	-0.0921836
MDSCs : Monocytes	0.543068	-0.167029
IDO1+ CD20+ B cells : Proliferating cells	0.546693	-0.0931757
TAMs : IDO1+ cells	0.548296	0.168066
GZMB+ Memory T Lymphocytes : Tumor cells	0.551623	-0.136205
SMA+ Fibroblasts : NK cells	0.553377	0.122858
Lymphatic Endothelial cells : IDO1+ Macrophages	0.553787	-0.107807
Epithelial cells : Monocytes	0.55535	0.0824171
Neutrophils : HLA-A+ cells	0.558274	0.147195
MDSCs : Cytotoxic T cells	0.560982	-0.0885064
PDPN+ CD21+ B cells : PD-L1+ Mono-Macs	0.562082	0.158912
Undefined : Mono-Macs	0.564491	-0.161199
Proliferating cells : PD-L1+ TAMs	0.572137	-0.0829418
TAMs : Helper T cells	0.573203	0.144826
Undefined : Cytotoxic T cells	0.578153	-0.114522
Cytotoxic T cells : TAMs	0.58248	0.149047
Epithelial cells : Memory Helper T cells	0.583072	-0.0792003
CD21+ B cells : GZMB+ Cytotoxic T cells	0.584357	0.150032
Collagen IV+ Fibroblasts : Tumor cells	0.5854	-0.0616035
PD-1+ Memory Cytotoxic T cells : IDO1+ Macrophages	0.58618	-0.109234
MDSCs : Macrophages	0.591354	0.131077
PD-1+ Memory Cytotoxic T cells : ICOS+ Tregs	0.59292	-0.0673577
Collagen IV+ Fibroblasts : Undefined	0.5943	0.0633016
T Lymphocytes : GZMB+ Memory T Lymphocytes	0.594454	-0.110441
GZMB+ Memory T Lymphocytes : Tregs	0.594926	0.140092
PDPN+ CD21+ B cells : Cytotoxic T cells	0.595386	0.145303
Epithelial cells : CD20+ B cells	0.598663	-0.142249
Neutrophils : PD-1+ ICOS+ Tregs	0.600851	0.147835
GZMB+ T Lymphocytes : GZMB+ Cytotoxic T cells	0.60286	0.147695
PD-L1+ TAMs : Macrophages	0.603358	0.140586
PD-1+ Memory Helper T cells : ICOS+ Tregs	0.608109	-0.0966483
GZMB+ Cytotoxic T cells : PD-1+ ICOS+ Tregs	0.610263	-0.0734482
Undefined : PD-1+ Helper T cells	0.611382	-0.140961
Macrophages : Macrophages	0.614851	0.145004
Epithelial cells : IDO1+ Macrophages	0.615519	-0.112444
Epithelial cells : Memory Cytotoxic T cells	0.616055	0.130947
Endothelial cells : GZMB+ T Lymphocytes	0.617091	0.138864
NK cells : Tumor cells	0.61778	-0.0657922
Collagen IV+ Fibroblasts : Cytotoxic T cells	0.621342	-0.0756059
Undefined : PD-L1+ TAMs	0.622278	-0.0604928
Mono-Macs : T Lymphocytes	0.622401	-0.134128
Proliferating cells : GZMB+ Cytotoxic T cells	0.622775	-0.0828555
CD44+ cells : Monocytes	0.622912	0.121046
Collagen IV+ Fibroblasts : PD-1+ ICOS+ Tregs	0.624402	0.138176
SMA+ Fibroblasts : Helper T cells	0.632059	-0.0893572
GZMB+ Cytotoxic T cells : Monocytes	0.632947	-0.0951122
Lymphatic Endothelial cells : GZMB+ Memory T Lymphocytes	0.633019	0.126797
Epithelial cells : GZMB+ T Lymphocytes	0.635151	0.129256
Proliferating cells : TAMs	0.636014	-0.0642463
Endothelial cells : Cytotoxic T cells	0.637556	0.118206
MDSCs : Memory Helper T cells	0.639176	-0.0745727
CD20+ B cells : Proliferating cells	0.641685	-0.0494573
CD44+ cells : Cytotoxic T cells	0.643135	0.123481
T Lymphocytes : Macrophages	0.643423	0.130595
IDO1+ cells : IDO1+ cells	0.643786	-0.0821403
Cytotoxic T cells : IDO1+ cells	0.649352	-0.109453
Collagen IV+ Fibroblasts : GZMB+ Memory T Lymphocytes	0.652571	0.131591
Lymphatic Endothelial cells : NK cells	0.654915	0.0704773
Memory Cytotoxic T cells : Tregs	0.656918	0.117055
PD-1+ Cytotoxic T cells : Memory Helper T cells	0.657978	-0.0762735
Proliferating cells : GZMB+ Memory T Lymphocytes	0.658452	0.119473
IDO1+ Macrophages : IDO1+ Monocytes	0.659117	0.121882
Undefined : IDO1+ Monocytes	0.660594	-0.0829876
Memory Cytotoxic T cells : TAMs	0.66198	0.118236
ICOS+ Tregs : IDO1+ Monocytes	0.662898	-0.0865804
Cytotoxic T cells : Helper T cells	0.665375	0.0747209
Endothelial cells : Memory Cytotoxic T cells	0.665537	0.113317
Neutrophils : Tregs	0.668581	0.104016
Undefined : Undefined	0.669005	0.0826034
Memory Helper T cells : GZMB+ T Lymphocytes	0.670287	0.112016
SMA+ Fibroblasts : PD-1+ IDO1+ cells	0.670445	-0.0545412
PD-1+ Memory Cytotoxic T cells : Tregs	0.672162	-0.104296
PD-L1+ TAMs : GZMB+ Cytotoxic T cells	0.674532	-0.0638159
MDSCs : Proliferating cells	0.675458	-0.11192
Memory Helper T cells : IDO1+ Monocytes	0.678563	0.105444
PD-1+ Helper T cells : IDO1+ cells	0.680262	-0.0625012
Epithelial cells : IDO1+ Monocytes	0.682191	-0.0533947
Proliferating cells : Helper T cells	0.686203	-0.0685389
CD44+ cells : Memory Cytotoxic T cells	0.68927	-0.0763881
PD-L1+ Mono-Macs : T Lymphocytes	0.690903	0.105998
MDSCs : ICOS+ Tregs	0.691261	-0.0932803
PD-1+ ICOS+ Tregs : PD-1+ ICOS+ Tregs	0.692393	-0.0667792
GZMB+ Cytotoxic T cells : Tregs	0.69303	0.0966234
Endothelial cells : TAMs	0.693286	0.109118
CD20+ B cells : MDSCs	0.697905	-0.0594243
PD-L1+ Mono-Macs : Macrophages	0.698088	-0.106071
Epithelial cells : Macrophages	0.698347	0.10283
Undefined : TAMs	0.698368	-0.0593545
PD-1+ Memory Cytotoxic T cells : Memory Cytotoxic T cells	0.699017	-0.0854112
Mono-Macs : Macrophages	0.699144	-0.0704827
Collagen IV+ Fibroblasts : Memory Cytotoxic T cells	0.699983	-0.073787
Epithelial cells : GZMB+ Cytotoxic T cells	0.701748	0.098776
Epithelial cells : ICOS+ Tregs	0.702629	-0.0982787
Neutrophils : PD-1+ Memory Cytotoxic T cells	0.703551	0.098444
PD-1+ Tregs : Monocytes	0.714659	-0.0902922
Endothelial cells : SMA+ Fibroblasts	0.717	-0.0555159
Endothelial cells : PD-L1+ TAMs	0.718942	-0.0763717
PD-1+ Memory Cytotoxic T cells : PD-L1+ TAMs	0.719694	-0.0685054
Macrophages : Tumor cells	0.719962	0.0920024
MDSCs : TAMs	0.720377	-0.065666
Endothelial cells : Neutrophils	0.720759	0.0613818
CD20+ B cells : IDO1+ CD20+ B cells	0.72262	0.100538
PD-1+ Helper T cells : GZMB+ Cytotoxic T cells	0.722747	0.103039
TAMs : IDO1+ HLA-DR+ cells	0.725246	0.0963482
Memory Cytotoxic T cells : ICOS+ Tregs	0.725343	0.0906724
GZMB+ Cytotoxic T cells : GZMB+ Cytotoxic T cells	0.725365	0.0916171
CD20+ B cells : Memory Cytotoxic T cells	0.727054	-0.0632997
CD20+ B cells : TAMs	0.728053	0.0912172
HLA-A+ cells : Macrophages	0.72827	-0.0548575
HLA-A+ cells : PDPN+ CD21+ B cells	0.730089	0.0765656
GZMB+ T Lymphocytes : Monocytes	0.730734	0.0955825
MDSCs : Memory Cytotoxic T cells	0.731175	-0.0933535
Tumor cells : Tumor cells	0.733361	-0.0787598
CD44+ cells : Helper T cells	0.735889	0.0459231
Undefined : NK cells	0.736718	0.0573815
PDPN+ CD21+ B cells : Helper T cells	0.73714	-0.0621165
CD44+ cells : Memory Helper T cells	0.739479	0.0788152
PD-1+ Memory Cytotoxic T cells : CD44+ cells	0.740168	0.0878889
SMA+ Fibroblasts : T Lymphocytes	0.745725	-0.0510917
Neutrophils : PD-L1+ TAMs	0.746606	0.0871152
Endothelial cells : GZMB+ Memory T Lymphocytes	0.746744	0.0945032
CD44+ cells : IDO1+ HLA-DR+ cells	0.747136	-0.0720588
CD20+ B cells : Macrophages	0.747732	0.0931721
IDO1+ Monocytes : Tumor cells	0.747917	-0.0898506
Memory Helper T cells : Macrophages	0.748163	0.0859118
MDSCs : PD-1+ ICOS+ Tregs	0.749093	-0.0962302
Memory Cytotoxic T cells : Helper T cells	0.75091	0.0710063
Memory Cytotoxic T cells : PD-1+ Helper T cells	0.751783	-0.0678021
Cytotoxic T cells : T Lymphocytes	0.757106	0.0836809
CD44+ cells : PD-L1+ TAMs	0.757515	0.0728544
Epithelial cells : MDSCs	0.759084	0.0775688
PD-L1+ TAMs : Memory Helper T cells	0.767124	-0.0592358
NK cells : NK cells	0.769132	0.0445693
Mono-Macs : PD-L1+ TAMs	0.772246	-0.0552534
Lymphatic Endothelial cells : Neutrophils	0.774276	0.0447796
Memory Cytotoxic T cells : Memory Helper T cells	0.775324	0.0531976
Cytotoxic T cells : Macrophages	0.775921	0.0749145
Undefined : Macrophages	0.779442	0.0707037
Epithelial cells : IDO1+ CD20+ B cells	0.782429	-0.067164
PD-L1+ TAMs : Helper T cells	0.783961	-0.0567402
Memory Cytotoxic T cells : Memory Cytotoxic T cells	0.784283	0.0697076
Endothelial cells : Helper T cells	0.784501	0.0695125
ICOS+ Tregs : PD-1+ ICOS+ Tregs	0.78563	-0.0702234
PD-1+ Memory Helper T cells : GZMB+ Memory T Lymphocytes	0.789233	-0.0498794
SMA+ Fibroblasts : PD-L1+ TAMs	0.789964	0.0665793
Proliferating cells : PD-L1+ Mono-Macs	0.790139	0.0700893
Collagen IV+ Fibroblasts : PD-1+ Helper T cells	0.790302	-0.0394337
PD-1+ Memory Cytotoxic T cells : TAMs	0.790439	0.0681758
Undefined : Tumor cells	0.790457	-0.0606035
Cytotoxic T cells : Cytotoxic T cells	0.790486	0.0374732
CD21+ B cells : Memory Cytotoxic T cells	0.790845	-0.0550097
NK cells : T Lymphocytes	0.790862	0.0779731
Collagen IV+ Fibroblasts : MDSCs	0.794478	-0.0312372
Collagen IV+ Fibroblasts : GZMB+ Cytotoxic T cells	0.802867	-0.0435895
Cytotoxic T cells : Memory Cytotoxic T cells	0.807751	0.0568639
Proliferating cells : IDO1+ Macrophages	0.809325	-0.0370931
PD-1+ Memory Cytotoxic T cells : GZMB+ Memory T Lymphocytes	0.810674	0.0436042
CD44+ cells : PD-L1+ Mono-Macs	0.814081	0.0650335
Proliferating cells : Macrophages	0.815152	-0.0309583
Lymphatic Endothelial cells : SMA+ Fibroblasts	0.817962	-0.0314442
Epithelial cells : Cytotoxic T cells	0.818935	0.0585942
Lymphatic Endothelial cells : PD-L1+ Mono-Macs	0.821426	-0.0417646
IDO1+ cells : IDO1+ HLA-DR+ cells	0.82535	0.0633634
Proliferating cells : PD-L1+ Macrophages	0.825565	-0.0371392
Memory Cytotoxic T cells : GZMB+ T Lymphocytes	0.826853	-0.0513224
PD-1+ Memory Helper T cells : TAMs	0.827269	-0.0575994
T Lymphocytes : GZMB+ Cytotoxic T cells	0.830862	-0.0459665
Collagen IV+ Fibroblasts : IDO1+ cells	0.834279	0.0604795
PD-L1+ Mono-Macs : IDO1+ Monocytes	0.835178	-0.0421955
Endothelial cells : NK cells	0.838327	-0.0429114
TAMs : ICOS+ Tregs	0.840565	-0.0453872
PD-L1+ Mono-Macs : Memory Cytotoxic T cells	0.843725	-0.053435
Proliferating cells : Monocytes	0.844111	0.0529275
Epithelial cells : SMA+ Fibroblasts	0.845424	-0.0490814
SMA+ Fibroblasts : SMA+ Fibroblasts	0.847878	0.0355205
TAMs : IDO1+ Macrophages	0.848975	0.0539365
NK cells : Helper T cells	0.849511	-0.0532519
Epithelial cells : Mono-Macs	0.851638	-0.0278634
Epithelial cells : NK cells	0.858208	0.0469385
TAMs : Tregs	0.860503	-0.0384683
Monocytes : Monocytes	0.862245	-0.047082
GZMB+ Cytotoxic T cells : ICOS+ Tregs	0.862497	0.0443958
Tregs : Macrophages	0.863506	-0.0497387
Epithelial cells : Helper T cells	0.863589	0.0431839
Memory Cytotoxic T cells : Tumor cells	0.866594	-0.0470866
Neutrophils : Neutrophils	0.867277	0.0330055
GZMB+ Memory T Lymphocytes : Macrophages	0.870407	-0.035025
GZMB+ Memory T Lymphocytes : PD-1+ Tregs	0.871128	0.030281
Collagen IV+ Fibroblasts : T Lymphocytes	0.871548	0.0415522
CD44+ cells : ICOS+ Tregs	0.871759	-0.0386009
Collagen IV+ Fibroblasts : Memory Helper T cells	0.87212	-0.0288626
PD-L1+ Macrophages : GZMB+ T Lymphocytes	0.873986	-0.031797
Collagen IV+ Fibroblasts : Helper T cells	0.874868	0.0387151
PDPN+ CD21+ B cells : IDO1+ Monocytes	0.877189	-0.0344931
Endothelial cells : GZMB+ Cytotoxic T cells	0.877985	0.0407789
Undefined : ICOS+ Tregs	0.878267	-0.0389
PD-1+ Memory Helper T cells : Memory Cytotoxic T cells	0.8785	-0.0408597
TAMs : Tumor cells	0.878883	-0.0192531
Mono-Macs : GZMB+ T Lymphocytes	0.879191	-0.0344072
PD-1+ Memory Helper T cells : PD-L1+ TAMs	0.886266	-0.0330856
MDSCs : GZMB+ Cytotoxic T cells	0.889176	-0.0372488
Collagen IV+ Fibroblasts : Mono-Macs	0.891203	-0.0173691
ICOS+ Tregs : Macrophages	0.896187	0.0363795
PD-1+ Cytotoxic T cells : TAMs	0.896563	0.0279464
ICOS+ Tregs : Monocytes	0.897369	-0.022941
Proliferating cells : IDO1+ Monocytes	0.897525	0.0366071
Lymphatic Endothelial cells : Monocytes	0.89771	0.0186228
Lymphatic Endothelial cells : IDO1+ cells	0.898157	-0.0300825
HLA-A+ cells : CD44+ cells	0.898352	0.0335962
Epithelial cells : Tumor cells	0.901882	-0.0202613
Tregs : ICOS+ Tregs	0.903364	-0.0215566
Endothelial cells : IDO1+ Macrophages	0.90504	-0.0246867
SMA+ Fibroblasts : TAMs	0.907378	0.0247044
Mono-Macs : IDO1+ Monocytes	0.90918	-0.030734
Endothelial cells : T Lymphocytes	0.910172	0.0305834
Lymphatic Endothelial cells : GZMB+ Cytotoxic T cells	0.911684	-0.02232
Epithelial cells : Neutrophils	0.913717	0.0194365
TAMs : Memory Helper T cells	0.915941	0.0271406
PD-1+ Memory Cytotoxic T cells : GZMB+ Cytotoxic T cells	0.916163	-0.0200354
Monocytes : Macrophages	0.921058	-0.0190491
Undefined : GZMB+ Cytotoxic T cells	0.923774	-0.0253172
Undefined : Memory Cytotoxic T cells	0.923972	0.0240028
Neutrophils : IDO1+ cells	0.925787	-0.0250216
CD20+ B cells : SMA+ Fibroblasts	0.931851	-0.0221914
Collagen IV+ Fibroblasts : Proliferating cells	0.932344	-0.0106701
Endothelial cells : CD20+ B cells	0.933735	-0.0217873
Epithelial cells : Collagen IV+ Fibroblasts	0.937777	0.0117844
Endothelial cells : ICOS+ Tregs	0.940105	-0.0158474
Proliferating cells : Tumor cells	0.940622	0.0171921
Undefined : T Lymphocytes	0.941608	0.0182603
Endothelial cells : PD-1+ ICOS+ Tregs	0.942368	-0.02032
PD-1+ Memory Cytotoxic T cells : Macrophages	0.943055	0.0186546
Epithelial cells : T Lymphocytes	0.946373	0.0182245
Helper T cells : T Lymphocytes	0.946687	0.0179947
Memory Helper T cells : GZMB+ Cytotoxic T cells	0.947836	0.0168652
Proliferating cells : Cytotoxic T cells	0.947848	0.0105347
Memory Cytotoxic T cells : GZMB+ Cytotoxic T cells	0.948129	0.0133437
Lymphatic Endothelial cells : ICOS+ Tregs	0.951009	0.0111959
PD-L1+ Mono-Macs : Helper T cells	0.953286	-0.0168935
Undefined : Monocytes	0.953351	0.0156147
Epithelial cells : Undefined	0.954069	-0.0140326
Epithelial cells : Endothelial cells	0.957916	0.0127157
Memory Cytotoxic T cells : Macrophages	0.958773	-0.00786643
Memory Helper T cells : ICOS+ Tregs	0.959802	-0.0107461
Helper T cells : Macrophages	0.959808	0.013784
Proliferating cells : Mono-Macs	0.96285	-0.012137
IDO1+ cells : Tumor cells	0.964109	0.00776579
Epithelial cells : HLA-A+ cells	0.966253	-0.00833928
IDO1+ Monocytes : Monocytes	0.967588	-0.0110461
Helper T cells : IDO1+ Monocytes	0.971749	0.00864605
Proliferating cells : Memory Helper T cells	0.972275	0.00920338
CD20+ B cells : NK cells	0.973516	0.00875138
PDPN+ CD21+ B cells : T Lymphocytes	0.973539	0.00705232
Proliferating cells : ICOS+ Tregs	0.97381	-0.00597598
Proliferating cells : PD-1+ ICOS+ Tregs	0.975206	0.00638825
Undefined : PD-1+ ICOS+ Tregs	0.975933	-0.0086124
Epithelial cells : GZMB+ Memory T Lymphocytes	0.976795	-0.00782279
Cytotoxic T cells : Memory Helper T cells	0.978036	0.0037691
Lymphatic Endothelial cells : Cytotoxic T cells	0.979612	-0.00587796
Epithelial cells : IDO1+ cells	0.981678	0.00600941
HLA-A+ cells : TAMs	0.981926	0.00356287
Cytotoxic T cells : PD-1+ ICOS+ Tregs	0.983796	0.00375546
PD-1+ Memory Helper T cells : GZMB+ T Lymphocytes	0.984678	0.00277324
Neutrophils : Helper T cells	0.988371	-0.00326461
PDPN+ CD21+ B cells : Memory Cytotoxic T cells	0.990831	0.00187476
Memory Cytotoxic T cells : IDO1+ Macrophages	0.990994	0.00319304
PD-L1+ Mono-Macs : Cytotoxic T cells	0.992007	-0.00276158
Endothelial cells : IDO1+ Monocytes	0.992709	-0.00187728
PD-1+ ICOS+ Tregs : Monocytes	0.993143	-0.00246035
TAMs : TAMs	0.993238	0.00207268
Helper T cells : Monocytes	0.993384	0.00176435
Endothelial cells : Memory Helper T cells	0.995894	-0.00082588
Proliferating cells : SMA+ Fibroblasts	0.996336	-0.000817751
PD-L1+ Macrophages : GZMB+ Memory T Lymphocytes	0.997936	0.000464578
PD-L1+ Macrophages : Memory Cytotoxic T cells	0.998056	0.000643195
Proliferating cells : IDO1+ cells	0.998599	-0.000369122
GZMB+ T Lymphocytes : Tregs	0.998895	0.000413682
Endothelial cells : IDO1+ cells	0.999507	0.000167756
