# Supplementary material for: Spatial multiplexed immunofluorescence analysis reveals coordinated cellular networks associated with overall survival in metastatic osteosarcoma
Source: Bone Res. 2024 Sep 27;12:55. doi: 10.1038/s41413-024-00359-z (PMC11436896; doi:10.1038/s41413-024-00359-z)
Supplement: Supplementary file 8 — Supplementary File 7 [file 41413_2024_359_MOESM8_ESM.xlsx]

## Sheet: 5-year deceased v survivor
feature	p_value	mean_difference
Immune Cold Parenchyma	0.0184551	-0.217986
MDSCs	0.0682434	-0.116467
Inflammation	0.107369	-0.157691
Bulk Tumor	0.121384	0.226229
PD-L1/PD-1	0.127821	-0.147159
HLA-A	0.147556	-0.106085
Proliferating	0.160341	0.21647
CD44 Immune	0.175708	0.230325
SMAs	0.55731	0.0685726
Immune Warm Parenchyma	0.616968	-0.0671967
Undefined	0.73842	0.0378239
Vasculature	0.88611	0.0159134
