# Supplementary material for: Spatial multiplexed immunofluorescence analysis reveals coordinated cellular networks associated with overall survival in metastatic osteosarcoma
Source: Bone Res. 2024 Sep 27;12:55. doi: 10.1038/s41413-024-00359-z (PMC11436896; doi:10.1038/s41413-024-00359-z)
Supplement: Supplementary file 9 — Supplementary File 8 [file 41413_2024_359_MOESM9_ESM.xlsx]

## Sheet: 5-year dec neo v surv neo
feature	p_value	mean_difference
Bulk Tumor	0.65483	-0.0959238
CD44 Immune	0.185272	0.466409
HLA-A	0.360633	-0.126558
Immune Cold Parenchyma	0.121856	-0.202568
Immune Warm Parenchyma	0.775091	0.0727773
Inflammation	0.819436	0.0581767
MDSCs	0.139853	-0.200035
PD-L1/PD-1	0.842471	-0.0217667
Proliferating	0.704646	0.0903372
SMAs	0.50466	-0.0772068
Undefined	0.541704	0.101232
Vasculature	0.467926	-0.140629
