# Supplementary material for: Spatial multiplexed immunofluorescence analysis reveals coordinated cellular networks associated with overall survival in metastatic osteosarcoma
Source: Bone Res. 2024 Sep 27;12:55. doi: 10.1038/s41413-024-00359-z (PMC11436896; doi:10.1038/s41413-024-00359-z)
Supplement: Supplementary file 10 — Supplementary File 9 [file 41413_2024_359_MOESM10_ESM.xlsx]

## Sheet: Treg to NK to Tumor
Treg to NK							Tumor to NK							Treg - NK - Tumor Median
5-year survival status	mean	median	stdDev	minValue	maxValue		5-year survival status	mean	median	stdDev	minValue	maxValue
5n	102.059	87.5973	67.2965	5.63313	294.678		5n	54.7139	42.034	44.0284	4.70197	307.946		2.08396
5n	391.873	323.455	252.656	15.8182	886.631		5n	285.191	238.959	180.35	8.67	1032.83		1.3536
5n	101.643	80.3473	94.1513	10.9145	641.201		5n	83.2881	60.7093	80.7994	5.12544	1024.99		1.32348
5n	209.503	159.203	141.397	43.6102	572.9		5n	367.045	344.711	190.168	9.48655	914.284		0.461844
5n	648.468	604.914	326.034	180.475	1451.89		5n	770.831	754.486	338.739	44.0612	1573.26		0.801756
5n	238.709	224.011	126.006	11.2893	678.589		5n	305.41	295.633	159.502	5.81489	776.648		0.757734
5n	217.444	207.096	113.172	42.7093	437.963		5n	236.816	229.001	119.728	4.81133	590.235		0.904345
5n	121.241	102.959	86.5358	12.5961	299.334		5n	121.713	99.7438	94.2036	5.25077	578.125		1.03223
5n	155.922	129.304	101.436	7.21249	450.222		5n	147.169	125.076	97.9108	5.201	532.229		1.03381
5n	163.624	128.424	115.646	8.90677	555.199		5n	430.773	407.288	249.137	6.49124	1012.04		0.315315
5n	144.698	135.176	75.5187	17.0983	343.972		5n	189.095	174.334	109.049	5.02292	680.445		0.775382
5n	232.595	211.299	153.893	25.7436	574.64		5n	225.249	192.575	149.413	4.81133	717.766		1.09723
5n	208.101	175.734	139.401	33.5865	667.333		5n	210.507	144.103	192.494	5.76999	855.495		1.2195
5n	216.891	206.953	128.497	15.8182	670.8		5n	230.974	217.217	118.6	6.12	661.65		0.952748
5n	156.982	152.555	92.5297	9.08029	483.959		5n	161.492	148.634	95.2804	5.51649	494.975		1.02638
5n	64.5178	55.8057	40.2344	8.90677	169.274		5n	93.748	72.6951	74.1391	4.70197	383.192		0.767668
5n	201.491	189.8	124.567	7.24846	602.862		5n	244.586	235.837	122.946	6.49124	618.751		0.804792
5n	186.713	166.333	102.287	10.2509	613.062		5n	195.146	178.367	121.702	6.12	762.002		0.932533
5y	133.416	115.06	67.6389	42.4803	245.272		5y	91.8352	83.4415	57.346	6.64959	283.123		1.37893
5y	204.081	174.808	112.862	59.5566	503.145		5y	244.947	149.649	235.339	6.16235	1051.06		1.16812
5y	238.149	208.38	124.348	9.67657	539.198		5y	136.151	98.562	113.926	6.39028	792.381		2.11421
5y	213.051	216.033	92.3066	40.3964	480.428		5y	83.068	68.5775	61.9514	6.22534	598.063		3.1502
5y	203.197	160.559	162.834	5.94757	748.519		5y	287.484	263.695	163.664	6.80425	853.784		0.60888
5y	303.315	203.598	228.194	22.7222	842.131		5y	91.3787	65.265	89.6952	5.81489	1103.05		3.11956
5y	118.354	111.862	63.7207	9.84974	333.012		5y	124.807	106.577	86.0302	5.201	501.785		1.04959
5y	134.695	122.824	81.1391	41.7889	239.472		5y	82.1014	60.9733	69.0774	6.16235	685.158		2.0144

## Sheet: TAM to NK to Tumor
TAM to NK							Tumor to NK							TAM - NK - Tumor Median
5-year survival status	mean	median	stdDev	minValue	maxValue		5-year survival status	mean	median	stdDev	minValue	maxValue
5n	95.252	74.5036	66.8694	6.63	309.978		5n	54.7139	42.034	44.0284	4.70197	307.946		1.77246
5n	190.803	152.089	135.11	6.93675	837.922		5n	285.191	238.959	180.35	8.67	1032.83		0.636465
5n	143.822	99.0641	138.202	4.83828	762.655		5n	83.2881	60.7093	80.7994	5.12544	1024.99		1.63178
5n	324.178	308.01	170.822	8.68499	896.777		5n	367.045	344.711	190.168	9.48655	914.284		0.893532
5n	674.62	650.72	329.13	6.76591	1572.84		5n	770.831	754.486	338.739	44.0612	1573.26		0.862468
5n	336.567	324.361	165.743	11.2316	732.037		5n	305.41	295.633	159.502	5.81489	776.648		1.09717
5n	211.024	200.009	105.294	9.23649	564.826		5n	236.816	229.001	119.728	4.81133	590.235		0.873401
5n	137.821	115.64	85.1525	10.0458	377.833		5n	121.713	99.7438	94.2036	5.25077	578.125		1.15937
5n	164.346	143.204	115.155	5.81489	488.587		5n	147.169	125.076	97.9108	5.201	532.229		1.14494
5n	256.781	206.903	181.712	12.5028	837.278		5n	430.773	407.288	249.137	6.49124	1012.04		0.508003
5n	131.195	118.915	80.3682	7.7177	596.427		5n	189.095	174.334	109.049	5.02292	680.445		0.682108
5n	174.033	138.487	132.123	8.2235	737.818		5n	225.249	192.575	149.413	4.81133	717.766		0.719135
5n	186.066	142.53	164.014	6.22534	792.463		5n	210.507	144.103	192.494	5.76999	855.495		0.989083
5n	238.981	219.279	134.449	15.8347	601.284		5n	230.974	217.217	118.6	6.12	661.65		1.00949
5n	183.229	184.138	91.4855	7.5817	507.975		5n	161.492	148.634	95.2804	5.51649	494.975		1.23887
5n	62.6023	54.0624	42.5839	5.42137	317.117		5n	93.748	72.6951	74.1391	4.70197	383.192		0.743687
5n	238.175	224.032	135.68	8.06381	638.849		5n	244.586	235.837	122.946	6.49124	618.751		0.949943
5n	153.388	131.981	95.1813	8.3022	579.269		5n	195.146	178.367	121.702	6.12	762.002		0.73994
5y	142.29	146.561	63.7936	39.323	282.627		5y	91.8352	83.4415	57.346	6.64959	283.123		1.75645
5y	277.545	247.235	183.579	14.7988	856.028		5y	244.947	149.649	235.339	6.16235	1051.06		1.65209
5y	216.105	204.08	120.811	23.7739	573.497		5y	136.151	98.562	113.926	6.39028	792.381		2.07057
5y	168.783	123.838	141.526	10.7221	651.825		5y	83.068	68.5775	61.9514	6.22534	598.063		1.80581
5y	222.825	176.03	172.455	7.5817	816.131		5y	287.484	263.695	163.664	6.80425	853.784		0.667552
5y	169.765	145.4	140.314	12.5961	944.565		5y	91.3787	65.265	89.6952	5.81489	1103.05		2.22784
5y	116.532	101.473	73.4157	6.45105	419.828		5y	124.807	106.577	86.0302	5.201	501.785		0.952112
5y	121.792	105.835	78.7218	6.39028	522.285		5y	82.1014	60.9733	69.0774	6.16235	685.158		1.73576

## Sheet: MDSC to NK to Tumor
MDSC to NK							Tumor to NK							MDSC - NK - Tumor Median
5-year survival status	mean	median	stdDev	minValue	maxValue		5-year survival status	mean	median	stdDev	minValue	maxValue
5n	70.0842	54.989	53.3118	5.1	318.074		5n	54.7139	42.034	44.0284	4.70197	307.946		1.3082
5n	325.565	271.014	208.23	7.35532	1119.98		5n	285.191	238.959	180.35	8.67	1032.83		1.13414
5n	78.1179	60.9466	60.4477	4.59	585.362		5n	83.2881	60.7093	80.7994	5.12544	1024.99		1.00391
5n	300.428	272.521	187.221	7.5817	919.072		5n	367.045	344.711	190.168	9.48655	914.284		0.79058
5n	723.589	678.906	310.39	14.1335	1558.29		5n	770.831	754.486	338.739	44.0612	1573.26		0.899826
5n	327.087	316.761	163.901	7.7177	783.966		5n	305.41	295.633	159.502	5.81489	776.648		1.07147
5n	220.602	214.398	100.777	6.64959	536.346		5n	236.816	229.001	119.728	4.81133	590.235		0.936233
5n	152.941	137.698	93.4056	7.30209	449.93		5n	121.713	99.7438	94.2036	5.25077	578.125		1.38052
5n	163.829	142.341	105.509	6.53119	543.125		5n	147.169	125.076	97.9108	5.201	532.229		1.13804
5n	275.616	226.421	187.068	8.36462	981.205		5n	430.773	407.288	249.137	6.49124	1012.04		0.555925
5n	205.25	187.964	125.878	9.03722	673.949		5n	189.095	174.334	109.049	5.02292	680.445		1.07818
5n	236.61	217.405	146.464	5.94757	735.391		5n	225.249	192.575	149.413	4.81133	717.766		1.12894
5n	193.651	151.775	155.631	6.22534	836.174		5n	210.507	144.103	192.494	5.76999	855.495		1.05324
5n	227.202	209.384	128.167	6.64959	677.255		5n	230.974	217.217	118.6	6.12	661.65		0.963941
5n	145.51	138.492	75.8224	8.67	462.25		5n	161.492	148.634	95.2804	5.51649	494.975		0.931764
5n	79.7437	66.074	52.944	5.70197	333.678		5n	93.748	72.6951	74.1391	4.70197	383.192		0.90892
5n	211.722	197.469	118.82	7.53006	642.953		5n	244.586	235.837	122.946	6.49124	618.751		0.837313
5n	186.412	173.659	110.163	7.66698	655.336		5n	195.146	178.367	121.702	6.12	762.002		0.973606
5y	125.502	115.193	61.8363	11.2663	289.145		5y	91.8352	83.4415	57.346	6.64959	283.123		1.38053
5y	269.863	217.343	188.055	14.207	968.414		5y	244.947	149.649	235.339	6.16235	1051.06		1.45235
5y	229.926	215.472	128.192	6.14121	585.724		5y	136.151	98.562	113.926	6.39028	792.381		2.18615
5y	147.824	131.912	93.5257	11.3238	579.793		5y	83.068	68.5775	61.9514	6.22534	598.063		1.92355
5y	207.445	180.279	143.978	5.25077	791.174		5y	287.484	263.695	163.664	6.80425	853.784		0.683666
5y	189.638	123.303	180.914	5.201	904.085		5y	91.3787	65.265	89.6952	5.81489	1103.05		1.88927
5y	126.467	114.364	79.6642	5.32456	669.949		5y	124.807	106.577	86.0302	5.201	501.785		1.07306
5y	129.534	92.0352	101.296	5.61	595.06		5y	82.1014	60.9733	69.0774	6.16235	685.158		1.50944

## Sheet: OS Spatial Score
Treg - NK - Tumor Median	TAM - NK - Tumor Median	MDSC - NK - Tumor Median	OS Spatial
2.08396	1.77246	1.3082	1.72154
1.3536	0.636465	1.13414	1.0414
1.32348	1.63178	1.00391	1.31972
0.461844	0.893532	0.79058	0.715319
0.801756	0.862468	0.899826	0.854684
0.757734	1.09717	1.07147	0.975459
0.904345	0.873401	0.936233	0.90466
1.03223	1.15937	1.38052	1.19071
1.03381	1.14494	1.13804	1.1056
0.315315	0.508003	0.555925	0.459748
0.775382	0.682108	1.07818	0.845223
1.09723	0.719135	1.12894	0.981769
1.2195	0.989083	1.05324	1.08728
0.952748	1.00949	0.963941	0.975394
1.02638	1.23887	0.931764	1.06567
0.767668	0.743687	0.90892	0.806758
0.804792	0.949943	0.837313	0.864016
0.932533	0.73994	0.973606	0.882026
1.37893	1.75645	1.38053	1.50531
1.16812	1.65209	1.45235	1.42419
2.11421	2.07057	2.18615	2.12364
3.1502	1.80581	1.92355	2.29319
0.60888	0.667552	0.683666	0.653366
3.11956	2.22784	1.88927	2.41222
1.04959	0.952112	1.07306	1.02492
2.0144	1.73576	1.50944	1.7532
